# Supplementary material for: Unrestricted prevalence of sedentary behaviors from early childhood
Source: BMC Public Health. 2020 Feb 19;20:255. doi: 10.1186/s12889-020-8346-0 (PMC7031917; doi:10.1186/s12889-020-8346-0)
Supplement: Supplementary file 1 — Additional file 1. All raw datasets as supplementary information. [file 12889_2020_8346_MOESM1_ESM.xls]

## Sheet: RawDataSedentaryTime
code	ChildSex	ChildAgeCat	liveWith	TV1	Video1	ComputerWorking1	ComputerGame1	MobileGame1	TelephonTalk1	SMSTime1	ChatingOnlinContact1	DailySleep1	NightlySleep1	tolounge1	ReadingSiting1	ListenMusic1	MotherAge	MotherAgeCat	MotherJob	MaritalStatus	MothetEduc	MotherEducDegree	RoomNumber	PrivateRoom	TVNumber	RefrigeratorNumber	FreezerNumber	Washingmachine	DishWasher	Vacume	Telphone	Mobilen	Computer	lapTop	Tablet	PrivateComputer	KnowRecomendedUnder2Year	KnowRecomended2and7Year	KnowRecomended7overyear	SetlawTVPar	SetLawcomputerpar	SetLawMobilePar	ThreatPunishTVPar	LogicStyleTVPar	ThrearPunishComputer	LogicStyleComputer	ThreatPunishMobile	logicStyleMobile	AngryParent
333	1	3	1	180	60	120	60	30	0	30	0	120	255	60	90	60	32	1	2	1	#NULL!	1	1	0	2	1	1	1	1	1	2	2	1	0	0	1	2	3	4	4	4	4	2	4	2	5	4	5	41.6667
18	1	3	3	180	120	180	120	210	60	30	120	180	255	210	180	30	65	4	1	3	2	0	3	1	1	1	1	1	1	1	1	1	1	1	1	1	4	3	4	4	1	4	2	4	2	5	1	4	16.6667
448	1	3	3	180	120	180	120	210	60	30	120	180	255	210	180	30	65	4	1	3	2	0	3	1	1	1	1	1	1	1	1	1	1	1	1	1	4	3	4	4	1	4	2	4	2	5	1	4	16.6667
17	1	3	3	30	30	30	30	60	60	30	30	60	255	60	90	60	60	4	1	3	#NULL!	1	3	1	1	1	1	1	1	1	1	1	1	1	1	1	3	4	5	4	4	4	2	4	2	4	2	4	25
447	1	3	3	30	30	30	30	60	60	30	30	60	255	60	90	60	60	4	1	3	#NULL!	1	3	1	1	1	1	1	1	1	1	1	1	1	1	1	3	4	5	4	4	4	2	4	2	4	2	4	25
192	1	3	3	180	0	120	60	60	30	30	0	120	255	210	0	150	57	4	1	3	2	0	2	1	1	1	1	1	0	1	1	1	0	0	0	0	1	2	4	4	4	4	2	4	3	4	2	4	33.3333
65	1	3	3	60	30	60	30	120	60	90	30	0	255	30	0	30	40	2	2	4	#NULL!	3	1	1	1	1	1	1	1	1	1	1	1	1	1	1	1	2	2	4	4	4	2	1	2	2	1	3	16.6667
427	1	3	3	0	30	30	30	60	30	60	30	30	255	30	180	240	35	2	2	3	#NULL!	3	2	1	1	1	1	1	1	1	1	3	2	1	1	0	#NULL!	#NULL!	#NULL!	3	3	3	3	3	3	3	3	3	50
265	1	3	3	0	0	120	90	120	60	30	60	90	255	120	60	120	36	2	2	3	#NULL!	3	3	1	1	1	1	1	1	1	1	2	1	1	0	1	2	3	4	4	4	4	2	4	2	4	2	4	25
141	1	2	3	210	0	0	30	60	0	0	0	90	255	30	60	30	37	2	1	3	#NULL!	1	2	1	1	1	1	1	0	1	1	1	1	0	0	1	1	2	4	4	4	4	2	4	2	4	2	4	25
34	1	3	3	60	30	60	60	60	30	30	60	90	255	60	150	240	38	2	2	4	#NULL!	1	1	1	1	1	1	1	1	1	1	2	1	1	1	1	1	1	1	5	5	5	4	5	4	4	5	3	83.3333
464	1	3	3	60	30	60	60	60	30	30	60	90	255	60	150	240	38	2	2	4	#NULL!	1	1	1	1	1	1	1	1	1	1	2	1	1	1	1	1	1	1	5	5	5	4	5	4	4	5	3	83.3333
253	1	2	3	0	0	30	0	0	30	30	30	60	255	0	0	30	59	4	1	3	1	0	2	1	1	1	1	1	1	1	1	1	1	1	0	0	2	4	5	4	4	4	4	4	4	4	4	4	75
346	1	2	3	60	0	0	0	30	0	0	0	60	255	90	30	30	34	1	2	4	3	0	2	0	1	2	1	1	0	1	1	1	0	0	0	0	1	3	5	4	4	4	4	4	4	4	4	4	75
183	1	3	3	120	0	0	0	90	30	30	0	60	255	90	60	60	38	2	1	4	1	0	3	0	1	1	1	1	1	1	1	1	0	0	0	0	1	2	3	4	4	4	2	4	1	5	1	5	8.33333
45	1	3	1	0	0	30	0	30	0	30	30	0	255	30	240	180	45	3	2	1	#NULL!	3	3	1	1	1	1	1	1	1	1	5	1	1	1	3	1	1	1	4	4	4	5	4	5	5	4	4	91.6667
475	1	3	1	0	0	30	0	30	0	30	30	0	255	30	240	180	45	3	2	1	#NULL!	3	3	1	1	1	1	1	1	1	1	5	1	1	1	3	1	1	1	4	4	4	5	4	5	5	4	4	91.6667
72	1	3	1	30	60	0	0	30	30	0	0	30	255	30	120	0	38	2	1	1	#NULL!	3	#NULL!	#NULL!	1	1	1	1	1	1	1	1	1	1	1	1	2	1	2	5	4	5	2	2	4	4	1	2	33.3333
164	1	2	1	240	0	0	0	120	0	0	0	0	255	0	0	0	33	1	2	1	#NULL!	2	3	1	1	1	1	1	1	1	1	2	1	1	0	1	2	5	6	5	5	5	2	4	4	5	2	2	41.6667
424	1	3	1	60	0	0	0	60	30	30	30	90	255	60	240	150	40	2	1	1	#NULL!	2	3	1	1	1	1	1	1	1	1	4	2	2	1	3	1	1	2	5	5	5	4	4	3	5	4	3	66.6667
269	1	3	1	0	0	60	30	30	0	0	60	0	255	150	210	30	45	3	1	1	#NULL!	1	2	0	4	1	1	1	0	2	1	7	1	1	1	4	2	3	4	4	4	4	2	4	2	4	2	4	25
259	1	3	1	30	120	240	240	240	30	30	60	30	255	255	0	60	45	3	1	1	2	0	1	0	1	1	1	1	1	1	2	5	1	1	1	2	#NULL!	#NULL!	#NULL!	4	4	4	3	3	3	3	3	3	50
85	1	1	1	60	30	0	0	0	30	0	0	60	255	60	0	60	28	1	2	1	#NULL!	3	2	1	1	1	1	1	1	1	2	2	1	1	1	1	1	1	2	4	4	5	2	4	2	4	2	4	25
10	1	2	1	120	120	60	60	30	0	0	0	60	255	150	60	120	32	1	2	1	#NULL!	3	1	1	1	1	1	1	1	1	1	2	0	1	1	0	#NULL!	#NULL!	#NULL!	5	5	5	4	5	4	5	4	5	75
440	1	2	1	120	120	60	60	30	0	0	0	60	255	150	60	120	32	1	2	1	#NULL!	3	1	1	1	1	1	1	1	1	1	2	0	1	1	0	#NULL!	#NULL!	#NULL!	5	5	5	4	5	4	5	4	5	75
404	1	2	1	60	60	0	60	30	0	0	0	60	255	30	0	30	35	2	1	1	#NULL!	3	2	1	1	1	1	1	1	1	1	2	1	1	1	2	#NULL!	#NULL!	#NULL!	4	4	4	3	4	3	4	3	4	50
426	1	3	1	30	0	0	0	0	60	60	120	30	255	30	180	210	39	2	1	1	#NULL!	3	3	1	1	1	1	1	1	1	2	4	1	1	1	3	1	1	1	4	5	5	4	5	5	3	2	5	66.6667
5	1	3	1	240	120	60	60	30	30	30	0	30	255	60	90	30	37	2	2	1	#NULL!	2	3	1	1	1	1	1	1	1	1	2	1	1	1	1	#NULL!	#NULL!	#NULL!	5	5	5	5	5	2	1	5	5	75
435	1	3	1	240	120	60	60	30	30	30	0	30	255	60	90	30	37	2	2	1	#NULL!	2	3	1	1	1	1	1	1	1	1	2	1	1	1	1	#NULL!	#NULL!	#NULL!	5	5	5	5	5	2	1	5	5	75
101	1	3	1	240	120	240	240	240	60	60	60	240	255	240	120	240	34	1	2	1	#NULL!	2	2	1	1	1	1	1	1	1	1	1	1	1	1	1	2	4	6	2	2	2	2	4	2	4	2	4	25
368	1	2	1	180	60	0	0	60	0	0	0	120	255	60	0	0	39	2	1	1	#NULL!	2	2	1	1	1	0	1	0	1	1	3	0	0	0	0	1	2	5	4	4	4	2	5	2	5	2	5	25
94	1	2	1	60	90	120	120	30	30	30	0	90	255	60	30	30	22	1	2	1	#NULL!	2	#NULL!	1	1	1	1	1	1	1	1	3	1	1	1	2	1	2	4	4	4	4	4	4	4	4	4	4	75
413	1	3	1	90	60	30	30	0	0	0	0	30	255	30	240	240	35	2	1	1	#NULL!	2	2	1	1	1	1	1	1	1	1	3	1	2	0	1	1	1	2	5	5	5	1	5	1	5	2	2	8.33333
62	1	3	1	30	30	0	60	90	0	30	0	0	255	30	90	30	41	2	1	1	#NULL!	2	2	1	1	1	1	1	1	1	1	4	1	1	1	2	1	1	1	5	4	2	1	4	1	4	2	4	8.33333
59	1	3	1	30	30	90	30	30	0	0	30	0	255	30	30	60	35	2	2	1	#NULL!	2	3	1	2	1	1	1	1	1	2	1	1	1	1	2	1	1	1	5	5	4	1	4	1	4	1	5	0
391	1	3	1	120	0	60	60	30	0	0	60	60	255	60	60	0	35	2	1	1	#NULL!	1	2	1	#NULL!	#NULL!	#NULL!	#NULL!	#NULL!	#NULL!	#NULL!	#NULL!	#NULL!	#NULL!	#NULL!	#NULL!	#NULL!	#NULL!	#NULL!	5	5	5	1	4	2	5	2	5	16.6667
390	1	3	1	120	0	60	60	30	0	0	0	60	255	240	60	30	35	2	1	1	#NULL!	1	2	1	#NULL!	#NULL!	#NULL!	#NULL!	#NULL!	#NULL!	#NULL!	#NULL!	#NULL!	#NULL!	#NULL!	#NULL!	#NULL!	#NULL!	#NULL!	5	5	5	1	5	1	5	1	5	0
13	1	3	1	240	0	60	90	0	30	0	0	60	255	60	180	30	38	2	1	1	#NULL!	1	2	1	2	2	1	1	0	2	1	4	1	0	2	1	#NULL!	#NULL!	#NULL!	4	4	4	2	4	2	4	2	4	25
14	1	3	1	240	0	90	90	60	30	0	0	0	255	60	150	60	38	2	1	1	#NULL!	1	2	1	2	2	1	1	0	2	1	4	1	0	2	1	#NULL!	#NULL!	#NULL!	4	4	4	2	4	2	4	2	4	25
443	1	3	1	240	0	60	90	0	30	0	0	60	255	60	180	30	38	2	1	1	#NULL!	1	2	1	2	2	1	1	0	2	1	4	1	0	2	1	#NULL!	#NULL!	#NULL!	4	4	4	2	4	2	4	2	4	25
444	1	3	1	240	0	90	90	60	30	0	0	0	255	60	150	60	38	2	1	1	#NULL!	1	2	1	2	2	1	1	0	2	1	4	1	0	2	1	#NULL!	#NULL!	#NULL!	4	4	4	2	4	2	4	2	4	25
208	1	3	1	30	30	240	60	60	120	30	120	120	255	210	30	60	58	4	1	1	#NULL!	1	2	1	1	1	0	1	0	1	1	3	0	0	0	1	#NULL!	#NULL!	#NULL!	2	2	2	4	2	4	2	4	2	75
412	1	3	1	90	30	30	30	30	30	60	0	60	255	60	240	180	38	2	1	1	#NULL!	1	1	1	1	1	1	1	0	1	1	2	1	1	1	1	#NULL!	2	2	3	5	5	4	5	4	4	5	3	83.3333
419	1	2	1	30	0	0	0	0	0	0	0	90	255	60	240	90	30	1	1	1	#NULL!	1	2	1	1	1	1	1	1	1	1	2	1	1	1	2	1	2	3	5	5	5	4	3	3	3	2	4	50
429	1	3	1	0	30	60	30	30	30	60	90	30	255	90	90	240	38	2	1	1	#NULL!	1	2	1	1	1	1	1	1	1	1	5	1	2	2	1	1	1	2	5	5	5	3	5	4	5	4	4	66.6667
282	1	3	1	180	0	60	90	240	240	240	240	60	255	180	0	120	44	2	1	1	2	0	2	1	1	1	1	1	1	1	1	1	1	0	1	1	1	3	5	4	4	4	2	4	2	4	2	4	25
159	1	3	1	90	0	30	0	30	0	0	60	60	255	30	240	30	43	2	1	1	1	0	3	1	1	1	1	0	1	1	1	2	1	1	1	1	1	2	3	4	4	4	2	4	2	4	2	4	25
190	1	3	1	60	30	30	30	60	60	30	120	90	255	60	30	60	26	1	1	1	#NULL!	3	3	1	1	1	1	1	1	1	2	4	1	1	2	2	#NULL!	#NULL!	#NULL!	3	3	3	1	5	1	5	1	5	0
395	1	3	1	120	0	30	90	90	60	30	90	30	255	60	30	60	46	3	1	1	#NULL!	3	2	1	1	1	1	1	1	1	1	1	1	1	1	1	#NULL!	#NULL!	#NULL!	4	4	4	2	4	4	4	4	4	58.3333
396	1	3	1	120	0	30	90	60	0	0	0	60	255	60	60	60	46	3	1	1	#NULL!	3	2	1	1	1	1	1	1	1	1	1	1	1	1	1	#NULL!	#NULL!	#NULL!	4	4	4	4	4	4	4	4	4	75
157	1	2	1	180	0	210	210	60	0	0	30	150	255	0	180	60	35	2	2	1	#NULL!	3	2	1	2	2	1	1	1	2	1	2	1	1	1	2	4	5	6	5	5	5	2	5	4	5	2	5	41.6667
82	1	3	1	255	0	90	120	120	0	0	0	0	255	240	30	0	40	2	1	1	#NULL!	3	2	1	1	1	1	1	0	1	1	1	1	0	1	1	2	5	5	4	4	4	2	4	2	4	4	4	41.6667
2	1	2	1	150	120	0	30	30	0	0	0	0	255	30	0	0	29	1	2	1	#NULL!	3	2	1	1	1	1	1	1	1	1	2	0	1	1	1	1	#NULL!	#NULL!	5	2	5	4	5	4	5	4	5	75
432	1	2	1	150	120	0	30	30	0	0	0	0	255	30	0	0	29	1	2	1	#NULL!	3	2	1	1	1	1	1	1	1	1	2	0	1	1	1	1	#NULL!	#NULL!	5	2	5	4	5	4	5	4	5	75
187	1	3	1	180	150	30	0	180	30	60	60	120	255	90	180	180	45	3	1	1	#NULL!	3	3	1	2	1	1	1	1	1	1	6	2	1	0	2	1	4	6	2	2	2	3	4	3	3	3	3	50
112	1	1	1	180	60	0	30	30	0	0	0	120	255	90	30	0	34	1	2	1	#NULL!	3	2	1	1	1	1	1	1	1	1	3	0	1	1	2	1	2	3	4	4	4	2	4	2	4	2	4	25
53	1	2	1	60	0	60	90	60	30	0	0	90	255	90	60	30	31	1	1	1	#NULL!	3	2	1	1	1	0	1	0	1	0	3	1	1	1	1	1	2	3	5	5	5	2	5	1	5	2	4	16.6667
310	1	2	1	180	0	0	0	120	0	0	0	30	255	30	30	90	37	2	1	1	#NULL!	3	2	0	1	1	1	1	0	1	1	1	0	0	1	2	1	2	3	5	5	5	1	5	4	5	2	5	33.3333
111	1	3	1	60	0	0	30	30	0	0	0	0	255	30	180	0	41	2	2	1	#NULL!	3	3	1	2	1	1	1	1	1	2	4	3	0	1	2	1	2	3	4	4	4	2	4	2	4	2	4	25
180	1	3	1	120	30	60	60	60	0	0	30	0	255	30	60	30	50	3	2	1	#NULL!	3	2	1	1	1	1	1	0	1	1	1	1	0	0	1	1	#NULL!	2	4	4	4	2	4	2	4	2	4	25
19	1	2	1	60	30	0	30	30	0	0	0	120	255	90	0	30	26	1	1	1	#NULL!	2	1	1	1	1	1	1	0	1	1	2	1	0	0	0	#NULL!	#NULL!	#NULL!	5	5	5	4	5	4	5	4	5	75
125	1	3	1	90	60	30	30	30	30	30	0	240	255	90	210	30	33	1	1	1	#NULL!	2	2	1	2	1	1	1	0	1	1	3	1	1	0	1	#NULL!	#NULL!	#NULL!	5	5	5	4	5	4	5	4	5	75
449	1	2	1	60	30	0	30	30	0	0	0	120	255	90	0	30	26	1	1	1	#NULL!	2	1	1	1	1	1	1	0	1	1	2	1	0	0	0	#NULL!	#NULL!	#NULL!	5	5	5	4	5	4	5	4	5	75
245	1	3	1	210	60	30	30	120	30	30	30	90	255	30	210	60	39	2	1	1	#NULL!	2	3	1	3	2	1	1	0	1	1	5	1	1	1	1	#NULL!	#NULL!	#NULL!	2	2	2	4	4	4	4	4	4	75
272	1	3	1	180	90	180	30	30	0	0	30	120	255	0	90	30	45	3	2	1	#NULL!	2	3	1	1	1	1	1	1	1	1	1	1	1	1	1	#NULL!	#NULL!	#NULL!	5	5	5	2	4	2	4	1	4	16.6667
298	1	2	1	90	30	0	0	60	0	0	0	60	255	60	30	30	32	1	1	1	#NULL!	2	2	1	1	1	1	1	0	1	1	2	2	0	0	1	#NULL!	#NULL!	#NULL!	4	4	4	2	4	2	4	2	4	25
406	1	3	1	90	60	60	60	30	30	0	0	60	255	30	0	60	45	3	2	1	#NULL!	2	2	1	1	1	1	1	1	1	1	3	1	1	2	2	#NULL!	#NULL!	#NULL!	3	3	3	4	4	4	4	4	4	75
77	1	2	1	30	0	30	30	30	60	0	0	240	255	30	30	120	26	1	1	1	#NULL!	2	1	1	1	1	1	1	1	1	0	1	1	0	0	0	2	3	4	4	4	5	4	5	4	5	2	5	58.3333
115	1	3	1	210	90	210	180	120	30	30	30	120	255	120	60	120	40	2	1	1	#NULL!	2	2	1	2	1	1	1	1	1	1	3	2	2	2	1	2	2	2	5	5	5	1	5	1	5	1	5	0
16	1	2	1	90	30	90	0	60	0	0	0	0	240	60	120	30	30	1	1	1	#NULL!	2	2	1	1	1	1	1	0	1	1	1	1	1	1	1	1	#NULL!	#NULL!	5	5	5	1	5	1	5	1	5	0
88	1	2	1	120	0	30	60	30	30	0	0	120	255	30	30	150	36	2	2	1	#NULL!	2	2	1	1	1	1	1	1	1	1	1	1	0	0	1	1	#NULL!	#NULL!	5	5	5	2	4	1	4	2	5	16.6667
446	1	2	1	90	30	90	0	60	0	0	0	0	240	60	120	30	30	1	1	1	#NULL!	2	2	1	1	1	1	1	0	1	1	1	1	1	1	1	1	#NULL!	#NULL!	5	5	5	1	5	1	5	1	5	0
312	1	1	1	240	0	0	0	60	0	0	0	0	255	30	60	30	38	2	1	1	#NULL!	2	2	0	1	1	1	1	0	1	1	3	1	0	0	0	1	3	5	4	4	4	1	5	1	5	1	5	0
139	1	3	1	150	90	0	60	180	0	0	120	0	255	0	120	60	40	2	2	1	#NULL!	2	3	1	2	2	1	1	1	2	2	4	1	1	1	2	1	2	5	2	4	2	2	4	2	4	2	4	25
37	1	2	1	60	0	30	30	30	0	0	0	60	255	120	30	0	39	2	1	1	#NULL!	2	2	0	1	1	1	1	1	1	1	2	0	0	1	1	1	2	3	5	5	5	4	4	2	4	5	4	66.6667
467	1	2	1	60	0	30	30	30	0	0	0	60	255	120	30	0	39	2	1	1	#NULL!	2	2	0	1	1	1	1	1	1	1	2	0	0	1	1	1	2	3	5	5	5	4	4	2	4	5	4	66.6667
76	1	1	1	30	0	30	30	30	60	0	0	240	255	30	30	120	26	1	1	1	#NULL!	2	1	1	1	1	1	1	1	1	0	1	1	0	0	0	1	2	3	4	4	5	4	5	4	5	2	5	58.3333
264	1	1	1	180	0	0	0	90	0	0	0	180	255	60	0	0	30	1	2	1	#NULL!	2	2	0	1	1	1	1	1	1	1	1	0	1	0	1	1	4	2	4	4	4	4	4	4	4	4	4	75
80	1	2	1	90	90	0	0	30	30	0	0	150	255	60	30	30	28	1	1	1	#NULL!	2	3	1	1	1	1	1	1	1	2	1	1	1	1	1	1	1	2	4	4	5	2	4	1	5	1	4	8.33333
268	1	3	1	90	60	60	90	30	90	120	90	60	255	120	90	120	47	3	2	1	#NULL!	2	3	1	#NULL!	#NULL!	#NULL!	#NULL!	#NULL!	#NULL!	#NULL!	#NULL!	#NULL!	#NULL!	#NULL!	#NULL!	1	2	2	5	5	5	2	5	2	5	2	5	25
11	1	2	1	150	120	30	60	60	0	0	0	180	255	60	60	90	35	2	1	1	#NULL!	1	2	1	1	1	1	1	1	1	1	2	1	1	1	1	#NULL!	#NULL!	#NULL!	5	5	5	5	5	4	5	4	5	83.3333
21	1	2	1	150	90	30	60	30	30	30	0	120	255	90	90	60	41	2	1	1	#NULL!	1	2	1	1	1	1	1	1	1	1	2	1	0	1	1	#NULL!	#NULL!	#NULL!	5	5	5	4	5	4	5	4	5	75
118	1	2	1	120	90	30	30	30	30	0	0	180	255	90	120	60	31	1	1	1	#NULL!	1	1	1	1	1	1	1	1	1	1	2	1	1	1	1	#NULL!	#NULL!	#NULL!	5	5	5	4	5	4	5	4	5	75
128	1	3	1	180	150	120	90	60	60	60	30	255	255	180	120	90	30	1	1	1	#NULL!	1	2	1	1	1	1	1	0	1	1	3	1	0	1	0	#NULL!	#NULL!	#NULL!	5	5	5	2	5	2	5	2	5	25
134	1	2	1	120	150	180	180	30	0	120	180	180	255	210	210	210	40	2	1	1	#NULL!	1	2	1	1	1	1	1	0	1	1	2	0	1	1	0	#NULL!	#NULL!	#NULL!	5	5	5	2	5	2	5	2	5	25
243	1	3	1	90	0	30	0	60	0	0	0	0	255	0	30	0	31	1	1	1	#NULL!	1	2	1	#NULL!	#NULL!	#NULL!	#NULL!	#NULL!	#NULL!	#NULL!	1	1	1	1	#NULL!	#NULL!	#NULL!	#NULL!	4	4	4	2	2	2	2	2	2	25
441	1	2	1	150	120	30	60	60	0	0	0	180	255	60	60	90	35	2	1	1	#NULL!	1	2	1	1	1	1	1	1	1	1	2	1	1	1	1	#NULL!	#NULL!	#NULL!	5	5	5	5	5	4	5	4	5	83.3333
451	1	2	1	150	90	30	60	30	30	30	0	120	255	90	90	60	41	2	1	1	#NULL!	1	2	1	1	1	1	1	1	1	1	2	1	0	1	1	#NULL!	#NULL!	#NULL!	5	5	5	4	5	4	5	4	5	75
410	1	2	1	120	30	0	0	120	0	0	0	90	255	30	30	30	30	1	1	1	#NULL!	1	3	0	1	1	1	1	0	1	0	2	0	0	1	1	#NULL!	#NULL!	#NULL!	4	4	4	2	4	2	4	2	4	25
12	1	2	1	210	90	60	60	90	30	30	0	255	255	120	60	90	35	2	1	1	#NULL!	1	2	1	1	1	1	1	1	1	1	3	1	0	1	0	4	#NULL!	5	5	5	5	4	4	4	5	5	5	83.3333
442	1	2	1	210	90	60	60	90	30	30	0	255	255	120	60	90	35	2	1	1	#NULL!	1	2	1	1	1	1	1	1	1	1	3	1	0	1	0	4	#NULL!	5	5	5	5	4	4	4	5	5	5	83.3333
280	1	3	1	150	60	120	0	30	60	30	60	60	255	60	30	60	46	3	2	1	#NULL!	1	1	0	3	1	2	1	3	4	5	3	2	0	2	1	2	1	4	5	5	5	4	4	4	5	4	5	75
41	1	1	1	30	0	0	0	0	0	0	0	180	255	60	0	30	30	1	1	1	#NULL!	1	2	0	1	1	1	1	0	1	1	2	0	0	0	1	2	3	4	4	4	4	4	4	4	4	4	4	75
289	1	3	1	120	60	90	90	60	30	30	30	60	255	30	120	60	39	2	2	1	#NULL!	1	3	1	1	1	1	1	1	1	1	1	1	1	1	1	2	3	4	4	4	4	2	4	2	4	2	4	25
471	1	1	1	30	0	0	0	0	0	0	0	180	255	60	0	30	30	1	1	1	#NULL!	1	2	0	1	1	1	1	0	1	1	2	0	0	0	1	2	3	4	4	4	4	4	4	4	4	4	4	75
175	1	2	1	240	150	0	30	60	0	0	0	120	255	30	0	0	30	1	1	1	#NULL!	1	2	0	1	1	1	1	0	1	1	3	1	1	1	1	2	3	3	5	5	5	1	5	1	5	1	5	0
387	1	3	1	90	90	30	60	30	0	0	30	90	255	30	30	60	36	2	1	1	#NULL!	1	4	1	2	1	1	1	1	1	2	3	1	1	2	1	1	3	6	4	4	5	4	4	4	4	4	4	75
100	1	3	1	120	60	0	60	30	0	0	0	90	255	60	0	60	37	2	1	1	#NULL!	1	3	1	1	1	1	1	1	1	2	4	1	1	2	1	1	3	5	4	4	4	4	4	4	4	4	4	75
407	1	2	1	90	90	30	60	0	0	0	30	60	255	60	0	60	33	1	1	1	#NULL!	1	2	1	2	1	1	1	0	1	1	4	1	1	1	1	1	3	5	4	4	4	4	4	4	4	4	4	75
132	1	2	1	180	180	180	150	210	0	0	0	255	255	150	30	180	29	1	1	1	#NULL!	1	3	1	1	1	1	1	1	1	1	2	1	0	1	1	1	2	3	5	5	5	4	5	4	5	2	5	58.3333
58	1	3	1	0	0	150	120	150	0	30	30	0	255	30	0	60	34	1	1	1	#NULL!	1	2	1	1	1	1	1	1	1	1	1	1	1	1	2	1	2	3	5	5	4	2	4	1	4	4	5	33.3333
191	1	2	1	120	30	0	30	30	30	0	0	180	255	60	30	0	40	2	2	1	#NULL!	1	3	1	2	2	1	1	1	1	2	5	1	0	0	1	1	2	3	4	4	4	2	4	3	3	5	3	58.3333
97	1	2	1	60	60	30	30	0	0	0	0	30	255	60	60	0	20	1	1	1	#NULL!	1	#NULL!	0	1	1	1	1	1	1	1	2	1	1	1	0	1	1	3	5	5	5	2	5	4	5	4	5	58.3333
297	1	3	1	240	0	0	0	0	0	0	0	120	255	240	0	120	40	2	1	1	#NULL!	1	2	1	1	1	1	1	1	1	2	0	1	0	0	0	1	2	3	5	5	5	4	5	4	5	4	5	75
47	1	3	1	0	30	0	0	30	30	60	30	30	255	60	150	150	45	3	1	1	#NULL!	1	2	1	1	1	1	1	1	1	1	4	1	1	1	2	1	1	1	5	5	5	4	4	1	2	2	4	33.3333
477	1	3	1	0	30	0	0	30	30	60	30	30	255	60	150	150	45	3	1	1	#NULL!	1	2	1	1	1	1	1	1	1	1	4	1	1	1	2	1	1	1	5	5	5	4	4	1	2	2	4	33.3333
353	1	3	1	240	60	120	30	90	0	0	0	60	255	180	120	30	50	3	1	1	1	0	2	1	2	2	1	1	0	1	3	3	0	1	0	1	2	3	4	5	5	5	2	5	2	5	2	5	25
275	1	1	1	0	0	30	30	30	0	0	0	90	255	30	240	30	39	2	1	1	3	0	2	1	1	1	1	1	0	1	1	3	0	0	0	1	1	1	1	2	4	5	4	4	2	2	2	2	41.6667
415	1	2	1	90	0	0	0	0	0	0	0	120	255	90	30	0	27	1	1	1	2	0	1	1	1	1	1	1	1	1	1	3	1	1	1	2	1	1	1	3	3	3	3	3	3	3	3	3	50
219	1	1	1	30	0	0	0	30	0	0	0	120	255	0	0	0	36	2	1	1	#NULL!	3	2	1	1	1	0	1	1	1	1	2	0	1	1	1	1	2	3	4	4	4	2	4	2	4	2	4	25
199	1	3	1	120	120	240	0	0	0	0	240	240	255	240	0	240	48	3	2	1	#NULL!	2	3	1	1	1	1	1	1	1	1	4	3	1	1	1	#NULL!	#NULL!	#NULL!	5	5	5	1	5	1	5	1	5	0
300	1	2	1	120	0	0	0	60	0	0	0	0	255	30	0	0	27	1	1	1	#NULL!	1	1	0	2	2	1	1	0	0	1	2	1	0	1	0	#NULL!	#NULL!	#NULL!	5	5	5	1	5	1	5	1	5	0
161	1	3	1	60	30	30	60	30	0	0	60	0	255	30	30	90	54	3	2	1	#NULL!	1	2	0	1	2	1	1	1	1	1	1	1	0	0	1	4	4	#NULL!	4	4	4	3	3	3	3	3	3	50
137	1	1	1	240	0	0	30	60	0	0	0	0	255	120	0	0	42	2	1	1	#NULL!	1	4	1	#NULL!	#NULL!	#NULL!	#NULL!	#NULL!	#NULL!	#NULL!	#NULL!	#NULL!	#NULL!	#NULL!	#NULL!	1	2	3	5	5	5	5	5	5	5	5	5	100
131	1	2	1	60	90	30	60	60	0	0	0	240	255	150	90	210	29	1	1	1	#NULL!	1	1	0	1	1	1	1	0	1	1	2	0	1	1	0	1	3	2	5	5	5	4	5	4	5	4	5	75
422	1	2	1	0	30	0	60	30	0	30	0	0	255	30	180	240	34	1	1	1	#NULL!	1	2	1	1	1	1	1	1	1	1	3	1	1	1	2	1	1	2	5	5	5	3	5	3	4	5	2	66.6667
423	1	2	1	0	30	0	0	30	30	30	30	60	255	210	240	240	40	2	1	1	#NULL!	1	2	1	1	1	1	1	1	1	2	6	1	1	1	1	1	1	1	5	4	4	3	4	4	4	3	5	58.3333
411	1	3	1	120	90	0	0	30	30	0	0	30	255	240	255	210	45	3	1	1	1	0	1	1	1	1	1	1	1	1	1	3	1	1	1	2	1	1	2	5	5	5	4	4	4	1	4	4	75
70	1	3	1	0	0	60	60	60	30	30	30	0	255	0	240	210	36	2	1	1	2	0	2	1	1	1	1	1	1	1	1	4	1	1	1	2	1	1	2	5	5	5	2	4	4	5	1	5	33.3333
242	1	2	1	120	30	30	60	60	0	0	0	0	255	60	60	30	27	1	1	1	#NULL!	3	2	1	1	1	1	1	1	1	1	3	1	1	1	1	#NULL!	#NULL!	#NULL!	4	4	4	2	4	2	4	2	4	25
309	1	2	1	90	0	0	0	60	30	0	0	60	255	180	0	60	35	2	1	1	#NULL!	3	2	1	1	1	0	1	0	1	1	2	0	0	1	1	1	3	5	2	2	2	2	4	2	4	2	4	25
261	1	2	1	90	30	150	120	60	0	0	0	90	255	60	30	0	39	2	2	1	#NULL!	3	2	1	3	2	2	1	1	2	2	4	1	2	0	2	1	2	3	5	5	5	1	5	1	5	1	5	0
204	1	3	1	60	0	240	0	0	30	60	90	0	255	30	90	210	46	3	1	1	#NULL!	3	2	1	1	1	1	1	0	1	1	4	1	1	0	1	1	1	2	4	4	4	4	4	4	5	5	4	83.3333
266	1	2	1	90	60	0	60	30	30	30	60	30	255	30	30	90	33	1	2	1	#NULL!	2	#NULL!	1	1	1	1	1	1	1	1	1	0	0	0	0	#NULL!	3	#NULL!	5	5	5	1	5	1	5	1	5	0
267	1	2	1	150	60	90	120	30	30	0	0	120	255	60	90	120	48	3	2	1	#NULL!	2	2	1	1	1	1	1	1	1	1	4	1	0	0	1	2	4	3	5	5	5	2	5	2	5	2	5	25
258	1	3	1	120	30	0	0	240	30	0	0	60	255	150	150	210	32	1	1	1	#NULL!	2	2	1	1	2	1	1	1	2	1	3	0	1	1	1	1	3	5	4	4	4	4	4	4	4	4	4	75
311	1	2	1	180	0	0	0	180	0	30	0	0	255	240	120	90	35	2	1	1	#NULL!	2	2	1	1	1	0	1	0	1	1	2	0	0	1	1	1	3	5	4	2	2	2	5	2	5	2	5	25
81	1	2	1	90	60	30	30	30	0	0	0	120	255	60	30	30	32	1	1	1	#NULL!	2	1	1	1	1	1	1	1	1	2	1	1	1	1	1	1	1	2	5	5	5	2	4	1	5	2	4	16.6667
56	1	3	1	60	30	150	180	180	30	60	60	120	255	30	0	120	38	2	1	1	#NULL!	2	2	1	1	1	1	1	1	1	1	1	1	1	1	1	1	1	1	4	4	4	1	5	5	4	4	4	58.3333
22	1	2	1	120	90	0	60	60	0	0	0	255	255	90	0	30	27	1	1	1	#NULL!	1	1	1	1	1	1	1	1	1	1	2	1	1	1	1	#NULL!	#NULL!	#NULL!	5	5	5	4	5	4	5	4	5	75
126	1	2	1	120	60	30	30	30	30	0	0	240	255	120	60	30	29	1	1	1	#NULL!	1	3	1	1	1	1	1	1	1	1	2	1	0	1	1	#NULL!	#NULL!	#NULL!	5	5	5	5	5	5	5	5	5	100
452	1	2	1	120	90	0	60	60	0	0	0	255	255	90	0	30	27	1	1	1	#NULL!	1	1	1	1	1	1	1	1	1	1	2	1	1	1	1	#NULL!	#NULL!	#NULL!	5	5	5	4	5	4	5	4	5	75
235	1	2	1	150	0	0	0	0	0	0	0	90	255	0	90	90	28	1	1	1	#NULL!	1	1	0	1	1	1	1	0	1	1	1	0	0	0	0	#NULL!	#NULL!	#NULL!	4	4	4	2	4	3	3	3	3	41.6667
274	1	2	1	120	60	60	60	0	0	0	0	0	255	120	30	90	39	2	1	1	#NULL!	1	1	1	1	1	1	1	1	1	1	3	1	0	1	1	#NULL!	#NULL!	#NULL!	4	4	4	2	4	2	4	2	4	25
138	1	2	1	90	120	120	120	120	120	120	120	150	255	150	210	240	35	2	1	1	#NULL!	1	1	#NULL!	#NULL!	#NULL!	#NULL!	#NULL!	#NULL!	#NULL!	#NULL!	#NULL!	#NULL!	#NULL!	#NULL!	#NULL!	4	5	6	5	5	5	1	5	1	5	1	5	0
400	1	3	1	30	60	30	60	30	60	30	60	30	255	30	60	60	50	3	1	1	#NULL!	1	3	1	1	1	1	1	1	1	1	1	1	1	1	1	4	5	4	4	4	4	2	4	2	4	2	4	25
206	1	3	1	30	120	120	30	90	90	60	30	60	255	30	0	120	48	3	1	1	#NULL!	1	2	1	1	1	1	1	1	1	1	1	0	1	0	0	3	4	5	5	4	4	1	2	2	2	2	2	16.6667
366	1	3	1	90	0	90	60	30	0	0	0	30	255	0	60	0	37	2	1	1	#NULL!	1	1	0	1	1	0	1	0	2	1	2	1	0	1	0	2	3	#NULL!	4	5	5	1	5	1	4	1	5	0
252	1	2	1	90	150	0	0	60	0	30	30	120	255	90	30	120	36	2	1	1	#NULL!	1	2	1	1	1	1	1	1	1	1	3	0	0	1	1	2	3	6	2	4	4	1	5	1	5	1	5	0
184	1	3	1	120	60	120	120	60	0	0	0	30	255	90	120	120	47	3	1	1	#NULL!	1	4	1	2	2	1	1	1	2	1	1	1	1	1	1	2	3	5	5	5	5	2	5	2	5	2	5	25
257	1	2	1	90	120	30	60	120	30	0	30	120	255	30	60	30	33	1	1	1	#NULL!	1	3	1	2	1	1	1	1	1	1	3	1	1	1	2	2	3	4	4	4	4	2	2	4	4	4	4	58.3333
25	1	2	1	120	30	0	60	60	0	0	0	120	255	60	0	30	27	1	1	1	#NULL!	1	1	0	1	1	0	1	0	1	1	1	0	0	0	0	2	3	4	5	5	5	4	5	4	5	4	5	75
234	1	2	1	90	0	0	0	0	0	0	0	90	255	90	90	90	28	1	1	1	#NULL!	1	1	0	1	1	1	1	0	1	1	2	0	0	0	0	2	3	4	4	#NULL!	4	2	4	3	3	3	3	41.6667
455	1	2	1	120	30	0	60	60	0	0	0	120	255	60	0	30	27	1	1	1	#NULL!	1	1	0	1	1	0	1	0	1	1	1	0	0	0	0	2	3	4	5	5	5	4	5	4	5	4	5	75
99	1	3	1	30	90	90	60	30	30	60	60	120	255	30	0	60	37	2	1	1	#NULL!	1	2	1	2	1	1	1	1	1	1	3	1	1	1	1	1	2	#NULL!	2	4	1	2	5	2	5	2	5	25
255	1	3	1	90	0	210	210	0	0	0	0	90	255	0	90	60	46	3	2	1	#NULL!	1	2	0	2	1	1	1	0	1	2	1	1	0	0	1	1	#NULL!	#NULL!	5	5	5	4	4	4	4	4	2	75
160	1	3	1	90	0	60	0	30	0	0	0	60	255	90	60	30	55	4	1	1	#NULL!	1	3	1	#NULL!	#NULL!	#NULL!	#NULL!	#NULL!	#NULL!	#NULL!	#NULL!	#NULL!	#NULL!	#NULL!	#NULL!	1	3	4	4	4	4	2	4	2	4	2	4	25
247	1	3	1	240	30	30	30	60	30	0	30	30	255	210	60	60	50	3	1	1	#NULL!	1	1	1	1	1	1	1	0	1	1	2	1	0	0	0	1	3	4	3	3	3	2	4	2	3	2	3	25
182	1	3	1	0	0	0	0	0	60	30	30	0	255	30	30	30	52	3	1	1	#NULL!	1	1	1	1	1	1	1	1	1	1	1	1	1	1	1	1	2	3	5	4	4	1	5	1	4	2	4	8.33333
330	1	2	1	120	60	0	0	0	0	0	0	120	255	120	120	30	34	1	1	1	#NULL!	1	2	0	1	1	1	1	0	1	1	2	1	0	2	1	1	2	3	5	5	5	2	5	2	5	2	5	25
185	1	3	1	60	120	120	0	0	60	0	30	30	255	60	60	120	49	3	1	1	#NULL!	1	2	1	2	1	1	1	0	2	0	4	2	1	1	2	1	2	3	4	5	5	2	5	2	5	2	4	25
316	1	2	1	120	30	0	0	30	0	0	0	30	255	60	30	30	30	1	1	1	#NULL!	1	1	0	1	1	1	1	0	1	1	3	1	0	0	1	1	1	3	4	4	4	2	4	2	4	2	4	25
399	1	2	1	30	60	90	30	90	30	90	60	60	255	90	90	90	57	4	1	1	#NULL!	1	2	1	1	1	1	1	1	1	1	1	1	1	1	1	1	2	3	5	4	2	2	4	2	4	2	4	25
150	1	3	1	180	90	30	240	30	30	60	30	0	255	30	60	30	42	2	1	1	#NULL!	1	2	1	2	1	1	1	1	2	1	4	1	1	0	1	1	2	3	2	3	5	4	4	5	4	5	4	91.6667
71	1	3	1	240	90	240	240	240	60	30	240	150	255	150	150	240	60	4	1	1	#NULL!	1	3	1	3	2	1	1	1	1	2	1	1	1	1	2	1	1	2	4	4	2	#NULL!	#NULL!	#NULL!	#NULL!	#NULL!	#NULL!	#NULL!
421	1	3	1	0	30	60	0	0	60	0	0	0	255	30	240	210	34	1	1	1	#NULL!	1	2	1	1	1	1	1	1	1	1	2	0	0	0	1	1	2	2	3	3	5	4	5	1	5	1	4	25
324	1	3	1	60	0	60	30	30	30	0	0	30	255	30	30	30	42	2	1	1	#NULL!	1	2	1	1	1	1	1	1	1	1	2	1	1	1	1	1	1	1	5	5	5	4	4	4	4	4	4	75
381	1	2	1	0	0	0	0	0	0	0	0	0	255	0	0	0	32	1	1	1	#NULL!	1	2	1	1	1	1	0	0	1	0	0	0	0	0	1	1	1	1	5	5	5	1	5	1	5	1	5	0
215	1	2	1	30	60	0	60	30	30	0	0	60	255	30	0	30	26	1	1	1	2	0	2	1	1	1	1	1	0	1	0	2	0	0	1	1	#NULL!	3	5	3	4	4	1	2	2	2	2	2	16.6667
323	1	1	1	60	0	0	0	30	0	0	0	90	255	30	60	30	25	1	1	1	1	0	3	0	1	1	1	0	0	1	1	0	0	0	1	0	3	4	4	4	5	5	4	5	2	5	4	4	58.3333
277	1	1	1	180	0	0	0	30	0	0	0	240	255	30	0	60	26	1	1	1	2	0	2	1	1	1	1	2	0	1	1	2	0	0	1	1	2	3	5	5	5	5	2	5	2	5	2	5	25
286	1	3	1	120	60	90	0	120	180	240	60	120	255	90	30	120	51	3	1	1	2	0	2	1	1	1	1	1	1	1	1	2	1	0	0	1	2	4	5	5	5	5	2	2	2	4	4	4	41.6667
201	1	3	1	120	0	0	120	0	0	30	0	30	255	0	240	240	47	3	1	1	2	0	2	1	1	1	1	1	0	1	1	3	1	0	0	1	2	3	4	4	4	4	4	5	4	5	4	5	75
260	1	2	1	120	0	0	0	60	0	0	0	60	255	30	0	0	31	1	1	1	1	0	2	0	2	2	1	1	0	1	1	1	1	0	0	0	2	2	3	5	5	5	4	4	4	4	4	4	75
162	1	1	1	90	30	30	0	30	0	30	0	60	255	120	60	0	50	3	1	1	1	0	1	0	1	1	0	0	0	1	0	1	0	0	0	1	1	3	4	4	4	5	4	5	4	5	4	4	75
301	1	2	1	120	0	0	0	60	0	0	0	60	255	30	60	30	21	1	1	1	2	0	2	1	1	1	1	1	0	1	0	1	0	0	1	0	1	3	3	4	4	4	2	4	2	4	2	4	25
68	1	3	1	0	30	0	0	60	30	30	60	30	255	60	150	150	38	2	1	1	1	0	2	1	1	1	1	1	1	1	1	3	1	1	1	1	1	1	3	5	4	5	4	4	4	4	5	5	83.3333
151	1	3	1	120	0	30	0	0	30	0	0	60	255	30	120	90	54	3	1	1	2	0	2	1	1	1	1	1	1	1	1	3	1	0	1	1	1	1	2	5	5	5	4	5	4	4	2	5	58.3333
425	1	3	1	30	0	30	30	60	60	30	30	30	255	30	240	210	38	2	1	1	3	0	2	1	1	1	1	1	1	1	1	3	1	1	1	3	1	1	1	5	5	5	3	3	3	3	3	3	50
248	1	3	1	150	30	60	30	150	0	0	120	90	255	60	30	210	37	2	2	1	#NULL!	3	3	1	1	1	1	1	1	1	1	1	1	1	1	1	2	4	2	2	2	2	3	5	4	5	4	3	66.6667
225	1	2	1	150	0	0	0	60	0	0	0	120	255	120	60	0	38	2	1	1	#NULL!	3	3	1	1	2	1	1	0	1	1	2	1	0	1	1	1	3	5	5	5	5	1	5	1	5	1	5	0
237	1	2	1	150	0	0	0	60	0	0	0	120	255	120	60	0	38	2	1	1	#NULL!	3	3	1	1	2	1	1	0	1	1	2	1	0	1	1	1	3	5	5	5	5	1	5	1	5	1	5	0
194	1	3	1	120	30	30	60	120	60	0	180	60	255	60	0	30	40	2	2	1	#NULL!	2	2	1	1	2	1	1	1	1	1	2	1	1	0	0	1	3	#NULL!	4	4	4	2	4	2	4	2	4	25
270	1	1	1	120	60	120	90	30	30	30	0	60	255	30	30	60	38	2	1	1	#NULL!	2	3	1	2	2	1	1	1	2	2	2	2	2	1	3	1	2	3	5	5	5	4	5	4	5	4	5	75
224	1	3	1	90	30	30	60	0	0	0	0	120	255	90	0	60	36	2	1	1	#NULL!	1	0	0	1	1	1	1	0	1	1	2	0	1	0	0	#NULL!	#NULL!	#NULL!	5	5	5	1	5	1	5	1	5	0
226	1	2	1	210	0	60	60	30	0	0	0	60	255	60	0	0	25	1	1	1	#NULL!	1	2	0	1	1	1	1	0	1	1	2	0	0	1	0	#NULL!	#NULL!	#NULL!	4	4	4	2	4	4	4	4	4	58.3333
236	1	3	1	90	30	30	60	0	0	0	0	120	255	90	0	60	36	2	1	1	#NULL!	1	0	0	1	1	1	1	0	1	1	2	0	1	0	0	#NULL!	#NULL!	#NULL!	5	5	5	1	5	1	5	1	5	0
238	1	2	1	210	0	60	60	30	0	0	0	60	255	60	0	0	25	1	1	1	#NULL!	1	2	0	1	1	1	1	0	1	1	2	0	0	1	0	#NULL!	#NULL!	#NULL!	4	4	4	2	4	4	4	4	4	58.3333
319	1	2	1	60	0	0	0	180	0	0	0	150	255	0	0	0	29	1	1	1	#NULL!	1	1	0	2	1	1	1	0	1	1	2	0	0	0	0	#NULL!	#NULL!	#NULL!	4	4	4	1	4	1	5	1	5	0
27	1	2	1	180	0	0	0	0	30	0	0	150	255	210	0	0	34	1	1	1	#NULL!	1	1	0	1	1	0	1	0	1	1	2	0	0	0	0	#NULL!	3	5	4	4	4	1	4	2	4	2	4	16.6667
457	1	2	1	180	0	0	0	0	30	0	0	150	255	210	0	0	34	1	1	1	#NULL!	1	1	0	1	1	0	1	0	1	1	2	0	0	0	0	#NULL!	3	5	4	4	4	1	4	2	4	2	4	16.6667
170	1	2	1	150	60	90	120	30	0	0	0	150	255	210	60	120	34	1	1	1	#NULL!	1	3	1	1	1	1	1	1	2	2	2	1	1	1	2	3	5	#NULL!	5	4	4	2	5	4	5	4	5	58.3333
218	1	2	1	210	120	0	0	120	0	0	0	60	255	30	0	60	27	1	1	1	#NULL!	1	3	1	#NULL!	#NULL!	#NULL!	#NULL!	#NULL!	#NULL!	#NULL!	#NULL!	#NULL!	#NULL!	1	#NULL!	3	3	4	4	4	4	4	5	4	4	4	4	75
358	1	2	1	240	0	30	30	60	0	0	0	0	255	0	30	60	40	2	1	1	#NULL!	1	2	1	1	1	1	1	0	1	1	2	0	1	0	1	2	4	5	5	5	5	1	5	1	5	2	5	8.33333
154	1	3	1	30	0	60	0	0	30	30	0	30	255	60	60	30	49	3	1	1	#NULL!	1	1	1	1	2	1	1	0	1	1	1	1	1	1	0	2	3	4	4	4	4	3	3	4	4	4	4	66.6667
203	1	3	1	30	60	120	90	60	90	120	150	150	255	90	90	120	30	1	1	1	#NULL!	1	2	1	1	1	1	1	1	1	1	1	1	1	1	0	2	2	2	5	5	5	1	5	1	5	1	5	0
241	1	2	1	240	60	120	120	210	30	0	30	120	255	120	0	0	28	1	1	1	#NULL!	1	2	1	1	1	1	1	1	1	1	3	1	1	1	1	1	4	6	3	3	3	2	4	2	4	2	4	25
374	1	2	1	60	0	0	0	120	0	0	0	60	255	30	30	30	34	1	1	1	#NULL!	1	1	0	1	1	1	0	0	1	1	1	0	0	0	0	1	2	5	4	5	5	2	5	2	5	2	5	25
205	1	3	1	210	0	0	0	0	0	0	0	60	255	60	0	30	45	3	1	1	#NULL!	1	1	0	1	1	1	1	0	1	1	1	1	0	0	1	1	2	4	5	5	5	1	5	1	5	1	5	0
348	1	3	1	120	60	0	0	30	0	0	0	0	255	120	30	60	42	2	1	1	#NULL!	1	2	1	1	1	1	1	0	1	1	2	1	0	1	1	1	2	3	5	4	4	4	4	2	5	2	5	41.6667
336	1	2	1	180	150	180	0	30	60	120	0	60	255	0	120	60	24	1	1	1	#NULL!	1	3	1	1	1	1	1	0	1	1	3	1	1	1	1	1	2	3	5	4	2	1	4	1	4	1	4	0
223	1	2	1	150	90	90	90	120	0	0	120	120	255	60	60	60	40	2	1	1	#NULL!	1	2	1	1	1	1	1	1	1	1	2	1	0	1	1	1	2	3	4	4	4	1	5	1	5	1	5	0
320	1	2	1	120	0	0	0	60	0	0	0	0	255	60	30	30	35	2	1	1	#NULL!	1	1	0	1	1	1	1	0	1	1	1	1	0	1	0	1	2	3	4	4	4	2	4	2	4	2	4	25
217	1	2	1	60	0	0	0	60	0	0	0	60	255	30	30	30	28	1	1	1	#NULL!	1	2	1	1	1	1	1	1	1	0	2	0	0	0	0	1	2	2	5	5	5	2	4	2	5	3	3	33.3333
388	1	1	1	30	0	0	0	0	0	0	0	120	255	60	0	0	29	1	1	1	#NULL!	1	1	0	1	1	1	1	0	1	1	0	0	0	0	1	1	1	2	5	5	5	1	5	1	5	1	5	0
33	1	3	1	90	30	0	0	30	30	0	0	60	255	0	30	30	30	1	1	1	1	0	2	1	1	0	0	0	0	1	1	2	0	0	0	3	#NULL!	#NULL!	#NULL!	2	4	4	4	4	4	4	4	4	75
463	1	3	1	90	30	0	0	30	30	0	0	60	255	0	30	30	30	1	1	1	1	0	2	1	1	0	0	0	0	1	1	2	0	0	0	3	#NULL!	#NULL!	#NULL!	2	4	4	4	4	4	4	4	4	75
155	1	2	1	120	60	120	120	0	0	0	0	30	255	30	60	30	42	2	1	1	1	0	2	1	1	0	1	0	1	1	1	1	0	0	0	0	#NULL!	#NULL!	#NULL!	4	4	4	3	3	3	3	3	3	50
156	1	3	1	180	60	90	60	30	0	0	0	0	255	30	30	30	45	3	1	1	1	0	2	1	1	1	1	1	1	1	1	1	1	0	1	1	#NULL!	#NULL!	#NULL!	4	4	4	2	2	2	2	2	2	25
334	1	3	1	60	90	0	0	60	0	0	0	120	255	120	150	120	35	2	1	1	1	0	1	0	1	1	0	1	0	1	1	3	1	0	0	0	#NULL!	#NULL!	#NULL!	5	5	5	1	4	1	4	1	4	0
337	1	2	1	60	0	0	0	30	0	0	0	0	255	30	0	0	27	1	1	1	2	0	1	0	1	1	0	1	0	1	1	2	1	0	1	0	#NULL!	#NULL!	#NULL!	5	5	5	4	4	4	4	4	4	75
181	1	2	1	120	180	60	30	0	0	0	0	60	255	60	90	120	60	4	1	1	1	0	1	1	2	1	1	1	1	1	2	2	0	1	0	2	#NULL!	#NULL!	#NULL!	4	4	4	4	4	4	4	4	4	75
166	1	3	1	120	0	240	210	240	30	120	120	60	255	240	30	240	46	3	1	1	2	0	3	1	1	1	1	1	0	1	1	1	1	0	0	1	#NULL!	#NULL!	#NULL!	2	4	4	2	4	2	4	2	4	25
207	1	3	1	240	0	30	0	240	0	0	240	0	255	0	0	30	43	2	1	1	1	0	2	1	1	1	0	1	0	1	1	4	1	0	0	2	#NULL!	#NULL!	#NULL!	2	4	4	4	4	2	4	2	4	41.6667
186	1	3	1	240	0	90	0	0	30	30	30	60	255	240	30	60	45	3	1	1	1	0	2	0	2	1	1	1	0	1	1	4	1	0	0	1	#NULL!	#NULL!	#NULL!	4	4	4	2	4	2	4	2	4	25
409	1	3	1	0	120	180	150	150	30	60	0	0	255	120	0	120	40	2	1	1	1	0	2	0	1	1	0	1	0	1	1	2	1	0	0	0	#NULL!	#NULL!	#NULL!	2	2	2	1	4	1	4	1	4	0
283	1	2	1	180	30	120	30	0	30	0	30	60	255	90	60	120	50	3	1	1	2	0	2	0	1	1	1	0	1	1	1	0	1	0	0	7	#NULL!	#NULL!	5	2	3	1	2	3	2	2	3	3	33.3333
165	1	2	1	120	120	90	60	120	150	30	30	0	255	240	0	120	51	3	1	1	1	0	3	1	3	2	1	1	1	2	2	2	1	1	0	1	6	6	6	4	4	4	2	4	2	4	2	4	25
153	1	3	1	120	0	240	240	30	30	30	120	120	255	30	0	240	45	3	1	1	2	0	2	1	3	2	1	1	1	2	1	4	1	1	0	1	4	6	6	4	4	2	1	5	1	5	2	4	8.33333
276	1	2	1	60	60	120	30	180	0	0	240	0	255	30	180	0	48	3	1	1	2	0	2	1	1	1	1	1	0	1	1	3	1	1	0	2	3	4	5	4	4	4	4	4	2	2	2	2	41.6667
31	1	2	1	60	0	0	60	60	30	0	0	60	255	90	60	60	38	2	1	1	2	0	2	1	2	1	1	1	0	1	0	2	0	0	1	0	3	4	5	5	5	5	5	5	5	5	5	5	100
461	1	2	1	60	0	0	60	60	30	0	0	60	255	90	60	60	38	2	1	1	2	0	2	1	2	1	1	1	0	1	0	2	0	0	1	0	3	4	5	5	5	5	5	5	5	5	5	5	100
195	1	3	1	120	30	90	60	60	30	180	180	0	255	120	0	60	53	3	1	1	2	0	2	1	2	2	1	1	0	1	2	3	1	0	0	1	3	4	5	5	5	5	2	4	2	4	1	5	16.6667
284	1	1	1	30	0	60	0	0	0	0	0	60	255	0	60	30	38	2	1	1	2	0	2	0	1	2	1	1	0	1	1	1	1	1	0	1	3	4	3	4	4	4	2	4	2	4	2	4	25
178	1	3	1	0	0	0	0	240	240	30	30	240	255	240	30	0	54	3	2	1	1	0	2	0	1	1	1	1	1	1	2	5	1	1	4	2	2	4	6	4	4	4	2	4	2	4	2	4	25
365	1	3	1	30	30	0	0	30	0	0	0	0	255	30	60	30	39	2	1	1	2	0	2	0	1	1	1	1	1	1	1	1	0	0	0	0	2	3	5	4	4	4	2	4	3	4	1	4	25
196	1	2	1	120	30	150	60	30	60	90	240	60	255	0	0	60	50	3	1	1	2	0	3	1	2	2	1	1	1	1	1	1	1	1	0	1	2	3	5	4	4	4	2	4	4	4	1	4	33.3333
197	1	3	1	120	90	120	120	120	30	60	120	90	255	30	90	30	52	3	1	1	1	0	1	0	1	1	1	1	0	2	1	1	1	0	0	0	2	3	5	4	4	4	1	5	1	5	1	5	0
271	1	2	1	30	120	60	0	30	30	30	90	180	255	0	150	30	43	2	1	1	1	0	2	1	1	2	1	1	0	1	1	1	1	0	0	1	2	3	5	4	4	4	2	4	2	2	2	4	25
158	1	2	1	90	60	30	90	60	30	0	0	60	255	30	60	30	40	2	1	1	2	0	3	1	1	1	1	1	0	1	1	3	1	0	1	1	2	3	4	4	4	5	4	4	4	4	4	4	75
167	1	3	1	60	90	0	0	0	0	0	0	30	255	30	60	30	59	4	1	1	1	0	2	0	1	1	1	0	0	1	1	1	0	0	0	0	2	3	4	4	5	5	1	5	1	5	1	5	0
339	1	2	1	120	30	0	0	30	0	0	0	30	255	120	120	0	30	1	1	1	1	0	1	1	1	1	0	1	0	1	1	1	0	0	0	1	2	3	4	4	4	4	3	2	2	3	2	3	33.3333
430	1	3	1	60	30	0	0	30	0	0	0	120	255	30	30	30	32	1	1	1	2	0	1	0	1	1	0	0	0	1	1	2	0	0	0	0	2	3	4	4	4	4	4	4	4	4	4	4	75
145	1	2	1	90	0	0	0	90	0	0	0	150	255	60	0	60	32	1	1	1	1	0	2	1	1	1	1	1	0	1	0	1	0	0	1	0	2	3	4	3	3	3	1	4	1	3	3	4	16.6667
73	1	3	1	120	30	30	60	120	30	0	0	0	255	150	0	30	30	1	1	1	1	0	2	0	1	1	1	1	1	1	1	1	1	0	1	1	2	3	3	5	4	2	1	4	2	4	1	4	8.33333
372	1	3	1	120	60	30	60	0	0	0	0	0	255	90	60	0	39	2	1	1	2	0	1	0	1	1	0	1	0	1	1	1	0	0	0	0	2	2	3	4	4	4	2	4	2	4	2	4	25
30	1	2	1	240	0	0	0	60	30	0	0	120	255	60	30	90	28	1	1	1	1	0	#NULL!	0	1	1	1	0	0	1	1	2	0	0	0	0	1	5	#NULL!	5	5	5	4	5	4	5	4	5	75
460	1	2	1	240	0	0	0	60	30	0	0	120	255	60	30	90	28	1	1	1	1	0	#NULL!	0	1	1	1	0	0	1	1	2	0	0	0	0	1	5	#NULL!	5	5	5	4	5	4	5	4	5	75
251	1	3	1	120	0	210	0	120	30	30	30	0	255	120	30	240	48	3	1	1	1	0	2	0	1	2	1	1	0	1	1	4	0	1	0	1	1	#NULL!	#NULL!	4	4	5	2	4	2	4	2	4	25
91	1	2	1	60	120	0	60	30	0	0	30	60	255	30	90	30	36	2	1	1	3	0	3	1	2	1	1	1	0	1	2	4	1	1	1	1	1	3	5	4	4	4	4	4	4	4	4	4	75
110	1	1	1	120	30	0	0	30	0	0	0	120	255	60	0	0	32	1	1	1	3	0	1	0	1	1	0	1	0	1	1	1	0	0	0	0	1	3	5	4	4	4	2	4	2	4	2	4	25
296	1	2	1	90	0	30	0	30	30	30	0	90	255	60	0	60	49	3	1	1	1	0	2	1	1	2	1	1	0	1	1	2	1	1	0	0	1	3	5	5	4	4	2	4	2	4	2	4	25
307	1	2	1	30	0	0	120	120	0	0	0	60	255	30	0	30	32	1	1	1	1	0	2	0	1	1	1	1	0	1	1	2	0	0	0	0	1	3	5	4	4	4	4	4	4	4	4	4	75
168	1	2	1	90	30	0	60	60	0	0	0	30	255	0	180	0	41	2	1	1	2	0	1	0	#NULL!	#NULL!	#NULL!	#NULL!	#NULL!	#NULL!	#NULL!	#NULL!	#NULL!	#NULL!	#NULL!	#NULL!	1	2	5	4	4	4	2	4	4	4	4	4	58.3333
246	1	3	1	240	0	90	90	0	0	0	0	90	255	210	150	0	49	3	1	1	1	0	1	0	#NULL!	#NULL!	#NULL!	#NULL!	#NULL!	#NULL!	#NULL!	#NULL!	#NULL!	#NULL!	#NULL!	#NULL!	1	3	5	5	5	5	2	4	2	4	2	4	25
39	1	2	1	120	60	60	60	90	0	0	0	0	255	30	0	30	26	1	1	1	1	0	1	0	1	1	0	1	0	1	1	2	1	0	0	0	1	3	5	4	5	4	3	2	2	1	4	4	50
469	1	2	1	120	60	60	60	90	0	0	0	0	255	30	0	30	26	1	1	1	1	0	1	0	1	1	0	1	0	1	1	2	1	0	0	0	1	3	5	4	5	4	3	2	2	1	4	4	50
189	1	3	1	90	0	60	0	60	30	30	30	60	255	60	30	30	38	2	1	1	2	0	2	1	1	1	0	1	0	1	1	1	1	1	0	0	1	3	5	4	4	4	1	5	1	5	1	5	0
254	1	3	1	120	0	30	0	60	0	0	60	90	255	60	30	120	35	2	1	1	1	0	3	0	2	1	1	1	0	1	2	5	1	0	2	1	1	3	5	4	4	4	4	4	4	4	4	4	75
347	1	2	1	60	0	0	0	0	30	0	0	0	255	0	60	0	38	2	1	1	1	0	1	0	1	1	0	1	0	1	1	1	0	1	1	1	1	5	5	1	1	1	1	1	5	1	5	1	66.6667
349	1	3	1	30	0	30	30	0	0	0	0	60	255	0	120	60	34	1	1	1	#NULL!	0	3	1	1	1	1	1	1	2	1	3	1	1	0	2	1	2	4	4	5	4	1	1	2	2	1	1	8.33333
176	1	3	1	30	90	60	90	120	0	0	0	90	255	30	0	30	62	4	1	1	#NULL!	0	2	0	1	1	0	0	0	1	1	2	0	1	0	0	1	2	4	5	4	5	1	4	2	4	1	5	8.33333
278	1	3	1	120	90	60	120	150	30	60	90	30	255	90	0	120	40	2	1	1	2	0	3	1	2	2	2	2	1	2	1	5	2	2	3	2	1	2	4	4	4	4	2	5	2	5	2	5	25
352	1	2	1	30	0	0	240	240	30	0	0	60	255	30	0	0	26	1	1	1	3	0	1	0	1	1	0	1	0	1	0	1	0	0	0	0	1	3	4	4	4	5	1	4	1	4	1	4	0
177	1	3	1	150	0	60	60	30	30	0	0	30	255	60	60	30	41	2	1	1	2	0	2	0	1	1	1	1	0	1	1	1	1	0	0	1	1	1	3	5	5	2	4	5	4	5	4	5	75
383	1	2	1	30	0	0	0	0	0	0	0	0	255	30	0	0	34	1	1	1	3	0	2	1	1	1	1	1	0	1	1	0	0	0	0	1	1	1	3	5	5	5	1	5	1	5	1	5	0
214	1	2	1	150	30	60	60	60	0	0	0	60	255	120	60	0	38	2	1	1	2	0	2	1	1	1	1	1	1	1	2	2	1	0	0	0	1	2	3	5	5	5	2	5	2	5	2	5	25
29	1	3	1	120	0	180	120	30	0	0	0	0	255	0	0	30	40	2	1	1	1	0	2	0	1	1	1	1	0	1	1	3	1	0	0	1	1	2	3	4	4	4	1	4	1	4	1	4	0
198	1	3	1	30	0	30	60	0	0	0	0	0	255	30	30	30	48	3	1	1	2	0	3	1	2	2	1	2	0	1	1	1	1	0	1	1	1	1	3	2	2	2	4	2	4	2	4	2	75
315	1	3	1	150	0	60	60	210	30	0	0	0	255	60	60	30	45	3	1	1	2	0	2	1	1	1	1	1	0	1	1	3	1	0	0	0	1	2	3	5	5	5	2	4	2	4	2	4	25
459	1	3	1	120	0	180	120	30	0	0	0	0	255	0	0	30	40	2	1	1	1	0	2	0	1	1	1	1	0	1	1	3	1	0	0	1	1	2	3	4	4	4	1	4	1	4	1	4	0
244	1	3	1	30	60	120	150	210	30	0	120	0	255	90	0	210	38	2	1	1	1	0	2	0	2	3	1	1	1	2	1	7	2	1	0	1	1	2	3	5	5	5	1	2	1	4	3	3	16.6667
211	1	2	1	30	120	0	120	0	30	0	0	0	255	0	0	60	38	2	1	1	1	0	1	1	1	1	0	1	0	1	1	2	0	0	0	0	1	2	3	3	4	4	1	2	1	2	1	2	0
48	1	2	1	0	30	30	30	0	0	0	30	90	255	90	210	150	34	1	1	1	2	0	2	1	1	1	1	1	1	1	1	3	1	1	1	1	1	2	3	4	4	4	4	2	2	5	1	5	33.3333
478	1	2	1	0	30	30	30	0	0	0	30	90	255	90	210	150	34	1	1	1	2	0	2	1	1	1	1	1	1	1	1	3	1	1	1	1	1	2	3	4	4	4	4	2	2	5	1	5	33.3333
351	1	2	1	30	0	0	0	30	0	0	0	90	255	30	0	30	26	1	1	1	3	0	2	1	1	1	1	1	0	1	1	2	1	0	0	1	1	2	3	3	1	3	1	3	1	5	3	5	16.6667
256	1	3	1	210	60	0	0	60	30	30	0	120	255	210	0	60	40	2	1	1	1	0	1	0	2	1	1	1	0	1	1	1	1	0	0	1	1	3	3	4	4	4	4	2	4	2	4	2	75
384	1	3	1	60	30	0	0	0	0	0	0	60	255	60	0	0	30	1	1	1	3	0	#NULL!	1	1	1	1	1	1	1	1	0	0	0	0	1	1	1	2	5	5	5	1	5	1	5	1	5	0
108	1	2	3	30	30	120	120	30	0	0	0	60	255	30	30	120	37	2	2	3	2	0	2	1	#NULL!	#NULL!	#NULL!	#NULL!	#NULL!	#NULL!	#NULL!	#NULL!	#NULL!	#NULL!	#NULL!	#NULL!	1	2	2	5	5	1	1	5	1	5	1	5	0
279	1	3	1	60	90	30	0	60	0	0	0	60	255	60	90	30	45	3	1	1	1	0	1	0	1	1	1	0	0	1	1	1	0	0	0	0	1	2	2	4	4	4	2	4	4	4	4	4	58.3333
289	1	3	1	120	0	60	0	90	30	0	90	60	255	150	120	120	51	3	1	1	1	0	2	1	2	2	1	1	0	2	1	5	1	1	0	1	1	1	2	5	4	5	1	5	1	5	1	5	0
202	1	2	1	120	60	150	120	120	0	30	0	0	255	150	120	30	33	1	1	1	3	0	3	1	1	2	1	1	1	1	2	2	0	1	1	2	1	2	2	4	4	4	5	5	5	5	5	5	100
200	1	1	1	120	30	30	60	210	60	30	240	60	255	240	0	240	54	3	1	1	1	0	4	1	1	1	1	1	0	1	1	3	1	1	0	1	1	1	2	4	4	4	2	4	4	4	5	4	66.6667
380	1	2	1	30	0	0	0	0	0	0	0	60	255	0	0	0	29	1	1	1	2	0	1	0	1	1	1	0	0	1	0	0	0	0	0	1	1	1	1	5	5	5	1	5	1	5	1	5	0
179	1	3	1	240	240	240	240	240	30	30	240	0	255	30	30	240	45	3	1	1	1	0	2	1	2	1	1	1	0	1	1	3	1	0	0	0	1	1	1	3	3	3	3	3	3	3	3	3	50
193	1	3	1	60	0	0	0	0	0	0	0	0	255	30	30	0	48	3	1	1	2	0	2	1	2	1	1	1	0	1	1	4	1	1	0	2	1	1	1	4	4	4	2	4	2	4	2	4	25
188	1	3	1	90	60	30	30	90	30	0	60	120	255	150	60	30	38	2	1	1	3	0	2	0	1	1	1	1	0	1	1	2	1	0	0	0	0	2	2	4	4	4	2	2	4	4	4	4	58.3333
35	2	3	2	0	30	0	0	90	90	60	60	60	255	90	120	210	38	2	#NULL!	3	#NULL!	0	4	1	2	1	1	1	1	1	2	3	2	2	1	3	1	1	2	4	4	4	4	4	4	3	3	3	66.6667
465	2	3	2	0	30	0	0	90	90	60	60	60	255	90	120	210	38	2	#NULL!	3	#NULL!	0	4	1	2	1	1	1	1	1	2	3	2	2	1	3	1	1	2	4	4	4	4	4	4	3	3	3	66.6667
428	2	3	2	30	60	0	30	60	30	60	30	0	255	60	210	240	41	2	1	4	#NULL!	0	2	1	1	1	1	1	1	1	1	4	2	1	1	1	1	1	#NULL!	3	3	3	3	5	4	5	4	5	66.6667
90	2	2	3	90	120	30	60	60	30	0	0	90	255	60	30	90	39	2	2	4	#NULL!	1	2	1	1	1	1	1	0	1	1	1	1	0	0	0	#NULL!	#NULL!	#NULL!	4	4	4	4	4	4	4	4	4	75
357	2	2	3	180	120	0	0	150	0	0	0	30	255	90	120	30	43	2	1	3	#NULL!	1	3	1	1	1	1	1	0	1	1	3	0	1	1	0	2	2	5	5	4	4	4	4	4	4	2	2	58.3333
57	2	3	3	30	30	60	90	60	30	30	60	0	255	60	0	90	39	2	2	4	#NULL!	1	1	0	1	1	1	1	1	1	1	1	1	1	1	0	1	2	3	2	4	2	4	2	5	3	5	1	91.6667
114	2	2	3	30	0	0	0	30	30	0	0	30	255	30	30	150	30	1	2	4	3	0	2	1	1	1	1	1	0	1	1	2	1	0	0	1	1	2	2	5	5	5	1	4	1	4	1	4	0
63	2	3	1	0	30	0	0	60	30	60	60	0	255	60	90	90	42	2	2	1	#NULL!	3	3	1	1	1	1	1	1	1	2	4	1	2	1	3	1	1	1	5	4	4	5	4	3	4	5	5	83.3333
174	2	3	1	90	0	0	0	60	0	0	0	60	255	30	120	30	38	2	1	1	#NULL!	3	3	1	1	1	2	1	2	3	2	3	2	2	3	2	1	3	5	5	5	5	2	5	2	5	2	5	25
93	2	2	1	60	30	0	0	0	0	0	0	60	255	60	0	30	35	2	2	1	#NULL!	3	2	1	1	1	1	1	1	1	2	2	1	1	1	2	1	3	5	5	5	5	4	4	4	4	4	4	75
60	2	3	1	0	0	0	0	180	60	60	30	120	255	60	0	180	39	2	1	1	#NULL!	3	3	1	1	1	1	1	1	1	2	1	1	1	1	3	1	1	1	5	5	5	1	4	1	4	2	4	8.33333
55	2	2	1	210	60	90	60	30	0	0	0	0	255	0	0	30	44	2	1	1	#NULL!	3	3	1	1	1	1	1	0	1	1	2	1	1	0	1	#NULL!	#NULL!	5	5	5	5	1	5	1	5	1	5	0
89	2	3	1	120	0	30	120	120	30	0	0	180	255	180	180	60	28	1	2	1	#NULL!	3	#NULL!	1	1	1	1	1	1	1	1	1	1	1	0	1	#NULL!	#NULL!	#NULL!	4	4	4	2	4	2	4	2	4	25
293	2	3	1	240	120	60	0	0	60	30	120	120	255	240	180	120	42	2	1	1	#NULL!	3	3	1	1	1	1	2	1	2	1	2	0	1	0	2	1	1	1	5	5	1	1	5	1	5	1	5	0
109	2	2	1	120	30	0	120	120	0	0	0	0	255	60	0	60	29	1	2	1	#NULL!	3	2	1	1	1	1	1	1	1	1	2	1	1	0	1	2	3	5	4	4	4	4	4	4	4	4	4	75
120	2	2	1	240	120	0	30	60	0	0	0	240	255	120	0	0	27	1	1	1	#NULL!	3	1	0	1	1	1	1	0	1	1	2	0	1	0	0	#NULL!	#NULL!	#NULL!	5	5	5	4	5	4	5	4	5	75
129	2	3	1	240	180	120	150	30	60	60	0	240	255	120	60	60	32	1	2	1	#NULL!	3	2	1	2	1	1	1	0	1	1	3	1	1	1	1	#NULL!	#NULL!	#NULL!	5	5	5	5	5	3	5	4	5	75
232	2	2	1	210	0	60	120	120	0	0	0	30	255	60	120	30	38	2	2	1	#NULL!	3	2	1	1	1	1	1	1	1	1	1	1	1	1	1	#NULL!	#NULL!	#NULL!	2	4	4	2	4	2	4	2	4	25
403	2	3	1	120	0	30	30	30	0	0	0	60	255	120	120	30	40	2	2	1	#NULL!	3	2	1	1	1	1	1	0	1	1	1	1	1	0	1	#NULL!	#NULL!	#NULL!	2	2	2	2	2	2	2	2	2	25
84	2	2	1	120	120	180	180	30	0	0	0	120	255	30	60	90	38	2	1	1	#NULL!	3	1	1	1	1	1	1	1	1	1	2	0	1	0	0	2	2	3	4	4	4	1	5	1	5	1	5	0
86	2	2	1	30	60	#NULL!	30	0	0	0	0	60	255	120	0	0	30	1	2	1	#NULL!	3	3	1	1	1	1	1	1	1	3	1	1	1	1	1	1	1	2	4	5	5	2	4	1	5	1	5	8.33333
61	2	3	1	30	30	0	60	90	0	30	30	120	255	30	90	60	39	2	1	1	#NULL!	3	3	1	1	1	1	1	1	1	1	4	1	1	1	1	1	1	1	4	4	2	2	4	2	5	1	5	16.6667
69	2	3	1	0	30	0	60	0	30	30	30	30	255	30	180	90	40	2	1	1	#NULL!	3	2	1	1	1	1	1	1	1	1	4	1	1	1	2	1	1	1	5	5	5	4	5	3	4	3	2	58.3333
233	2	1	1	120	60	0	0	30	0	0	0	90	255	120	0	60	30	1	2	1	#NULL!	3	#NULL!	1	1	1	1	1	1	1	1	1	1	1	1	1	#NULL!	3	5	5	5	5	1	5	1	5	2	5	8.33333
102	2	2	1	240	90	240	240	240	30	30	30	240	255	240	120	240	36	2	2	1	#NULL!	2	1	0	1	1	1	1	1	1	1	1	1	1	1	1	#NULL!	#NULL!	#NULL!	2	2	3	2	5	2	4	1	4	16.6667
402	2	2	1	210	0	30	0	60	0	0	0	90	255	30	60	0	42	2	1	1	#NULL!	2	2	1	1	1	1	1	1	1	1	3	1	0	0	1	#NULL!	#NULL!	#NULL!	5	5	5	1	5	1	5	1	5	0
401	2	2	1	240	0	30	30	30	0	0	0	120	255	60	60	0	41	2	2	1	#NULL!	2	2	1	1	1	1	1	1	1	1	3	1	0	0	1	#NULL!	#NULL!	#NULL!	5	5	5	1	5	1	5	1	5	0
143	2	2	1	240	60	0	0	60	30	0	0	180	255	180	120	60	39	2	1	1	#NULL!	2	2	1	1	1	0	1	0	1	1	3	0	0	0	0	1	3	5	4	4	4	2	5	2	5	2	5	25
418	2	2	1	90	0	0	0	0	0	0	0	120	255	60	240	150	24	1	1	1	#NULL!	2	2	1	1	1	1	1	1	1	1	3	1	1	1	2	1	2	3	5	5	5	1	5	1	5	1	5	0
75	2	2	1	120	60	60	30	30	30	0	0	60	255	60	90	60	45	3	1	1	#NULL!	1	2	1	1	1	1	1	1	1	1	1	1	1	1	1	#NULL!	#NULL!	#NULL!	4	4	4	2	4	2	4	2	4	25
397	2	2	1	210	0	30	60	60	0	0	0	30	255	60	30	30	41	2	1	1	#NULL!	1	2	1	1	1	1	1	1	1	1	1	1	1	1	1	#NULL!	#NULL!	#NULL!	4	4	4	4	4	4	4	4	4	75
98	2	3	1	90	60	90	30	30	30	30	30	60	255	30	0	30	42	2	1	1	#NULL!	1	3	1	2	1	1	1	1	1	2	4	1	2	2	1	1	3	4	4	3	3	5	4	5	4	5	4	100
67	2	3	1	30	0	0	0	60	30	60	30	30	255	60	60	30	38	2	1	1	#NULL!	1	2	1	1	1	1	1	1	1	1	1	1	1	1	1	1	1	2	5	5	5	2	5	4	5	2	2	41.6667
44	2	2	1	0	30	60	60	30	30	30	0	0	255	30	30	240	39	2	1	1	#NULL!	1	#NULL!	1	1	1	1	1	1	1	1	3	2	2	1	3	1	1	2	5	5	5	5	2	2	5	2	2	50
474	2	2	1	0	30	60	60	30	30	30	0	0	255	30	30	240	39	2	1	1	#NULL!	1	#NULL!	1	1	1	1	1	1	1	1	3	2	2	1	3	1	1	2	5	5	5	5	2	2	5	2	2	50
54	2	3	1	90	0	0	30	30	30	30	30	60	255	60	210	150	45	3	1	1	#NULL!	1	2	1	1	1	1	1	1	1	1	4	1	1	1	2	1	1	1	5	5	5	4	4	4	4	5	5	83.3333
420	2	2	1	0	0	0	0	30	0	0	0	120	255	60	240	90	33	1	1	1	#NULL!	1	2	1	1	1	1	1	1	1	1	3	1	1	1	2	1	1	1	5	2	5	3	3	3	3	3	3	50
74	2	1	1	60	0	0	0	30	30	0	0	60	255	0	30	30	42	2	1	1	2	0	2	1	1	1	1	1	1	1	1	1	1	1	1	1	#NULL!	#NULL!	#NULL!	4	4	4	5	4	5	4	5	4	100
414	2	2	1	30	0	0	0	0	0	0	0	90	255	120	210	210	26	1	1	1	2	0	1	1	1	1	1	1	0	1	1	1	1	1	1	1	#NULL!	#NULL!	#NULL!	5	3	5	3	4	4	5	2	2	50
15	2	3	1	90	0	60	0	0	0	0	0	0	255	30	60	30	32	1	2	1	#NULL!	3	3	1	1	1	1	1	1	1	1	1	1	1	1	1	#NULL!	#NULL!	#NULL!	5	5	5	1	5	1	5	1	5	0
445	2	3	1	90	0	60	0	0	0	0	0	0	255	30	60	30	32	1	2	1	#NULL!	3	3	1	1	1	1	1	1	1	1	1	1	1	1	1	#NULL!	#NULL!	#NULL!	5	5	5	1	5	1	5	1	5	0
87	2	2	1	90	0	60	0	0	30	0	0	30	255	30	60	0	32	1	1	1	#NULL!	3	2	1	1	1	1	1	0	1	0	2	1	0	1	1	#NULL!	#NULL!	#NULL!	5	5	5	1	5	1	5	1	5	0
23	2	2	1	180	120	30	60	60	30	30	0	120	255	90	30	120	28	1	1	1	#NULL!	3	1	0	1	1	1	0	0	1	1	2	0	1	0	0	#NULL!	#NULL!	#NULL!	5	5	5	3	5	1	2	1	5	16.6667
453	2	2	1	180	120	30	60	60	30	30	0	120	255	90	30	120	28	1	1	1	#NULL!	3	1	0	1	1	1	0	0	1	1	2	0	1	0	0	#NULL!	#NULL!	#NULL!	5	5	5	3	5	1	2	1	5	16.6667
79	2	2	1	240	90	0	0	60	30	0	0	0	255	150	0	60	39	2	1	1	#NULL!	3	1	1	1	1	1	1	1	1	1	1	1	1	1	1	#NULL!	#NULL!	#NULL!	4	4	4	2	4	2	4	2	4	25
113	2	3	1	180	90	60	0	30	0	0	0	0	255	30	180	0	42	2	2	1	#NULL!	3	2	1	1	1	1	1	1	1	1	2	1	1	0	1	#NULL!	#NULL!	#NULL!	4	4	4	2	4	2	4	2	4	25
263	2	3	1	90	0	60	0	0	0	0	30	90	255	120	60	30	43	2	2	1	#NULL!	3	2	1	1	1	1	1	1	1	1	2	1	1	1	2	#NULL!	4	4	5	5	5	2	4	2	5	1	5	16.6667
7	2	2	1	180	60	0	30	60	0	0	0	0	255	30	30	60	30	1	1	1	#NULL!	3	1	1	1	1	1	1	1	1	1	2	0	0	1	1	5	5	6	5	5	5	4	5	4	5	4	5	75
437	2	2	1	180	60	0	30	60	0	0	0	0	255	30	30	60	30	1	1	1	#NULL!	3	1	1	1	1	1	1	1	1	1	2	0	0	1	1	5	5	6	5	5	5	4	5	4	5	4	5	75
20	2	3	1	90	60	30	30	30	30	30	0	210	255	60	30	90	42	2	2	1	#NULL!	3	2	1	1	1	1	1	1	1	1	3	1	1	1	1	3	4	6	5	5	5	4	5	4	5	4	5	75
450	2	3	1	90	60	30	30	30	30	30	0	210	255	60	30	90	42	2	2	1	#NULL!	3	2	1	1	1	1	1	1	1	1	3	1	1	1	1	3	4	6	5	5	5	4	5	4	5	4	5	75
116	2	2	1	240	30	0	60	0	0	0	0	0	255	120	60	0	36	2	2	1	#NULL!	3	2	1	1	1	1	1	1	1	1	2	1	1	1	1	2	5	5	4	4	4	4	4	4	4	4	4	75
285	2	3	1	30	30	240	0	0	120	30	240	180	255	180	0	240	45	3	2	1	#NULL!	3	2	1	1	1	1	1	1	1	1	3	1	1	1	1	1	#NULL!	#NULL!	5	5	5	1	5	1	5	1	5	0
78	2	3	1	240	0	30	0	60	0	0	0	0	255	180	120	0	39	2	1	1	#NULL!	3	#NULL!	1	1	1	1	1	1	1	1	1	1	1	1	1	1	1	#NULL!	4	4	4	2	4	2	4	2	4	25
105	2	1	1	120	30	0	0	0	0	0	0	180	255	60	0	0	28	1	1	1	#NULL!	3	2	1	1	1	1	1	0	1	1	1	1	0	0	1	1	3	5	5	5	5	2	5	4	4	4	4	58.3333
169	2	2	1	210	30	30	0	30	0	0	0	60	255	30	30	30	30	1	1	1	#NULL!	3	1	0	1	1	1	1	0	1	1	2	0	1	0	1	1	2	5	4	4	4	2	4	4	4	2	4	41.6667
107	2	2	1	120	60	30	30	60	0	0	0	120	255	60	0	30	30	1	2	1	#NULL!	3	2	1	1	1	0	1	0	1	1	2	1	0	0	1	1	1	4	4	4	4	4	4	4	4	4	4	75
66	2	3	1	30	60	60	120	90	30	60	60	30	255	0	150	60	37	2	1	1	#NULL!	3	2	1	1	1	1	1	1	1	1	3	1	1	1	1	1	1	1	5	4	5	2	5	5	5	2	2	50
377	2	2	1	60	0	0	0	60	0	0	0	60	255	60	30	30	38	2	1	1	#NULL!	2	3	1	1	1	1	1	1	1	1	3	1	1	1	0	#NULL!	#NULL!	#NULL!	4	4	4	5	5	5	5	5	5	100
405	2	2	1	60	60	0	30	0	0	0	0	90	255	60	0	0	29	1	1	1	#NULL!	2	3	1	1	1	1	1	1	1	1	2	1	1	1	1	#NULL!	#NULL!	#NULL!	5	5	5	5	5	5	5	5	5	100
394	2	2	1	30	60	30	60	60	30	0	0	120	255	60	60	60	44	2	1	1	#NULL!	2	1	0	1	1	1	1	1	1	1	1	1	1	1	1	#NULL!	#NULL!	#NULL!	4	4	4	2	2	2	2	4	4	41.6667
398	2	2	1	30	30	60	60	30	60	0	0	120	255	30	60	30	44	2	1	1	#NULL!	2	2	1	1	1	1	1	1	1	1	1	1	1	1	1	#NULL!	#NULL!	#NULL!	4	4	4	2	2	2	2	2	2	25
393	2	2	1	150	0	30	90	60	0	0	0	60	255	60	60	60	42	2	1	1	#NULL!	2	2	1	1	1	1	1	1	1	1	1	1	1	1	1	#NULL!	#NULL!	#NULL!	4	4	4	4	4	4	4	4	4	75
38	2	2	1	60	30	60	30	120	30	150	30	90	255	30	90	30	23	1	1	1	#NULL!	2	1	0	1	1	1	1	0	1	1	4	0	1	1	1	1	3	4	4	2	4	2	2	2	5	2	4	25
468	2	2	1	60	30	60	30	120	30	150	30	90	255	30	90	30	23	1	1	1	#NULL!	2	1	0	1	1	1	1	0	1	1	4	0	1	1	1	1	3	4	4	2	4	2	2	2	5	2	4	25
273	2	2	1	30	0	0	0	0	0	0	0	180	255	60	0	0	34	1	2	1	#NULL!	2	3	1	2	1	1	1	1	1	1	1	0	1	0	1	1	2	3	4	4	4	2	4	2	4	2	4	25
122	2	3	1	180	60	30	30	30	30	30	0	120	255	120	60	150	35	2	1	1	#NULL!	1	2	1	1	1	1	1	0	1	1	3	1	1	0	0	#NULL!	#NULL!	#NULL!	5	5	5	2	5	2	5	2	5	25
123	2	2	1	150	120	120	60	90	90	120	0	210	255	60	120	30	30	1	1	1	#NULL!	1	2	1	2	1	1	1	1	1	1	2	1	1	1	1	#NULL!	#NULL!	#NULL!	5	5	5	4	5	2	5	2	5	41.6667
124	2	2	1	240	150	30	30	30	0	0	0	180	255	90	0	0	25	1	1	1	#NULL!	1	3	1	2	1	1	1	1	1	1	2	1	1	1	1	#NULL!	#NULL!	#NULL!	5	5	5	2	5	2	5	2	5	25
389	2	2	1	60	60	0	60	0	0	0	0	120	255	60	0	60	35	2	1	1	#NULL!	1	3	1	1	1	1	1	1	1	1	2	1	1	0	1	#NULL!	#NULL!	#NULL!	4	4	4	5	5	5	5	4	4	91.6667
172	2	3	1	0	0	90	0	0	60	0	30	30	255	60	0	30	35	2	1	1	#NULL!	1	2	1	1	1	1	1	1	1	1	1	1	0	1	1	2	3	4	4	4	4	2	2	2	2	2	2	25
3	2	2	1	150	60	30	30	30	0	0	0	0	255	30	60	30	30	1	1	1	#NULL!	1	1	1	1	1	1	1	0	1	1	2	1	0	0	0	1	#NULL!	6	5	4	5	4	5	4	5	4	5	75
433	2	2	1	150	60	30	30	30	0	0	0	0	255	30	60	30	30	1	1	1	#NULL!	1	1	1	1	1	1	1	0	1	1	2	1	0	0	0	1	#NULL!	6	5	4	5	4	5	4	5	4	5	75
376	2	3	1	90	0	0	30	0	0	0	0	60	255	30	30	60	42	2	1	1	#NULL!	1	3	1	1	1	1	1	1	1	1	2	1	0	0	1	1	3	5	5	5	5	5	5	5	5	5	5	100
36	2	1	1	60	0	0	0	30	0	0	0	120	255	150	0	0	20	1	1	1	#NULL!	1	#NULL!	#NULL!	#NULL!	#NULL!	#NULL!	#NULL!	#NULL!	#NULL!	#NULL!	#NULL!	#NULL!	#NULL!	#NULL!	#NULL!	1	2	3	4	4	4	1	4	2	4	5	4	41.6667
466	2	1	1	60	0	0	0	30	0	0	0	120	255	150	0	0	20	1	1	1	#NULL!	1	#NULL!	#NULL!	#NULL!	#NULL!	#NULL!	#NULL!	#NULL!	#NULL!	#NULL!	#NULL!	#NULL!	#NULL!	#NULL!	#NULL!	1	2	3	4	4	4	1	4	2	4	5	4	41.6667
96	2	2	1	30	30	0	30	30	30	0	0	60	255	30	0	30	19	1	1	1	#NULL!	1	2	1	1	1	1	1	1	1	1	2	1	1	1	1	1	2	3	4	4	4	4	4	4	4	4	4	75
83	2	2	1	240	0	60	90	0	30	0	0	90	255	120	30	30	42	2	1	1	2	0	2	0	1	1	1	1	1	1	1	1	1	0	1	1	#NULL!	#NULL!	#NULL!	3	3	3	2	4	2	4	2	4	25
51	2	3	1	0	30	0	60	90	30	30	30	60	255	30	210	180	45	3	1	1	1	0	2	1	1	1	1	1	1	1	1	3	2	1	1	2	1	2	3	4	4	4	4	4	#NULL!	1	2	3	50
49	2	3	1	30	30	0	30	60	30	30	30	90	255	60	240	180	38	2	1	1	3	0	2	1	1	1	1	1	1	1	1	5	1	1	1	2	1	1	3	2	4	2	4	2	2	4	1	2	33.3333
479	2	3	1	30	30	0	30	60	30	30	30	90	255	60	240	180	38	2	1	1	3	0	2	1	1	1	1	1	1	1	1	5	1	1	1	2	1	1	3	2	4	2	4	2	2	4	1	2	33.3333
220	2	2	1	120	0	30	0	120	0	0	0	210	255	30	30	60	36	2	1	1	#NULL!	3	2	0	1	1	0	1	1	1	1	2	0	1	1	1	1	2	3	4	4	4	2	4	2	4	2	4	25
392	2	2	1	180	60	0	0	30	0	0	0	120	255	60	30	0	34	1	1	1	#NULL!	2	2	1	1	1	1	1	0	1	1	2	1	0	0	1	1	2	3	4	4	4	4	4	4	5	4	5	75
6	2	2	1	180	30	0	30	30	0	0	0	0	255	30	0	30	28	1	1	1	#NULL!	1	2	1	1	1	1	1	0	1	1	2	1	0	1	1	#NULL!	#NULL!	#NULL!	5	5	5	2	5	2	5	2	5	25
121	2	3	1	180	60	60	30	30	30	30	0	180	255	90	180	30	39	2	1	1	#NULL!	1	1	1	1	1	1	1	0	1	1	3	0	1	0	0	#NULL!	#NULL!	#NULL!	5	5	5	4	5	4	5	4	5	75
436	2	2	1	180	30	0	30	30	0	0	0	0	255	30	0	30	28	1	1	1	#NULL!	1	2	1	1	1	1	1	0	1	1	2	1	0	1	1	#NULL!	#NULL!	#NULL!	5	5	5	2	5	2	5	2	5	25
9	2	2	1	150	60	0	30	30	0	0	0	0	255	60	0	30	29	1	1	1	#NULL!	1	1	1	1	1	1	1	0	1	1	2	1	1	1	0	6	#NULL!	#NULL!	5	5	5	4	5	4	5	4	5	75
439	2	2	1	150	60	0	30	30	0	0	0	0	255	60	0	30	29	1	1	1	#NULL!	1	1	1	1	1	1	1	0	1	1	2	1	1	1	0	6	#NULL!	#NULL!	5	5	5	4	5	4	5	4	5	75
322	2	2	1	120	60	30	90	120	0	30	0	0	255	30	30	60	33	1	1	1	#NULL!	1	2	1	1	0	0	0	0	0	0	0	1	0	1	0	4	3	2	4	4	5	5	4	4	4	4	5	83.3333
321	2	2	1	120	60	30	90	90	30	30	0	0	255	30	30	60	33	1	1	1	#NULL!	1	2	1	1	0	0	0	0	0	0	0	1	0	1	0	3	2	4	4	4	5	5	4	4	4	4	5	83.3333
229	2	3	1	240	120	60	60	240	240	240	240	240	255	240	0	210	38	2	1	1	#NULL!	1	2	1	1	1	1	1	1	1	1	1	1	1	1	1	2	3	5	4	4	4	1	5	1	5	1	5	0
104	2	2	1	60	0	0	0	60	0	0	0	0	255	30	0	30	32	1	1	1	#NULL!	1	1	0	1	1	1	1	0	1	1	1	0	0	1	1	1	3	4	5	5	5	1	5	2	5	2	5	16.6667
52	2	2	1	60	90	60	60	90	60	30	120	60	255	60	120	30	36	2	1	1	#NULL!	1	1	0	1	1	1	1	0	1	1	2	1	0	1	1	1	3	4	4	2	4	2	2	1	2	2	2	16.6667
43	2	2	1	90	60	0	0	0	0	0	0	0	255	60	150	30	32	1	1	1	#NULL!	1	1	0	1	1	1	1	0	1	1	2	1	0	0	0	1	2	3	4	4	4	4	4	4	4	4	4	75
473	2	2	1	90	60	0	0	0	0	0	0	0	255	60	150	30	32	1	1	1	#NULL!	1	1	0	1	1	1	1	0	1	1	2	1	0	0	0	1	2	3	4	4	4	4	4	4	4	4	4	75
40	2	3	1	0	120	30	30	60	0	0	0	30	255	60	90	60	20	1	1	1	#NULL!	1	2	1	1	1	1	1	0	1	1	1	1	0	1	1	1	2	3	4	4	4	2	4	4	4	2	2	41.6667
470	2	3	1	0	120	30	30	60	0	0	0	30	255	60	90	60	20	1	1	1	#NULL!	1	2	1	1	1	1	1	0	1	1	1	1	0	1	1	1	2	3	4	4	4	2	4	4	4	2	2	41.6667
92	2	3	1	90	60	30	30	60	0	0	0	60	255	150	0	60	38	2	1	1	1	0	2	1	1	1	1	1	0	1	1	3	1	0	1	1	#NULL!	#NULL!	#NULL!	4	4	4	2	5	4	5	4	5	58.3333
119	2	2	1	210	30	240	240	210	0	0	0	30	255	240	60	150	32	1	1	1	#NULL!	2	#NULL!	1	1	1	1	1	1	1	1	2	1	1	1	1	4	5	6	5	5	5	2	4	2	4	2	4	25
216	2	2	1	30	0	0	0	60	0	0	0	90	255	60	210	30	32	1	1	1	0	2	2	1	1	1	1	1	1	1	1	2	0	0	0	1	1	2	3	5	5	5	1	5	1	5	1	5	0
292	2	1	1	30	60	60	60	30	0	0	0	60	255	60	120	120	55	4	2	1	#NULL!	2	2	1	1	1	1	1	1	1	1	1	1	1	1	1	1	1	2	4	4	4	2	5	4	4	5	4	66.6667
46	2	3	1	0	30	60	30	0	60	90	90	30	255	30	150	150	42	2	1	1	#NULL!	2	2	#NULL!	1	1	1	1	1	1	1	5	1	1	1	1	1	1	1	4	4	4	4	4	1	5	4	4	50
476	2	3	1	0	30	60	30	0	60	90	90	30	255	30	150	150	42	2	1	1	#NULL!	2	2	#NULL!	1	1	1	1	1	1	1	5	1	1	1	1	1	1	1	4	4	4	4	4	1	5	4	4	50
8	2	2	1	180	60	0	0	30	0	0	0	0	255	30	0	30	28	1	1	1	#NULL!	1	1	1	1	1	1	1	1	1	1	2	1	1	1	1	#NULL!	#NULL!	#NULL!	5	5	5	4	5	4	5	4	5	75
127	2	2	1	120	120	60	30	90	0	0	0	255	255	210	0	30	28	1	1	1	#NULL!	1	2	1	2	1	1	1	1	1	1	2	1	1	1	1	#NULL!	#NULL!	#NULL!	5	5	5	4	5	4	5	4	5	75
130	2	1	1	60	30	0	0	0	0	0	0	255	255	255	0	0	22	1	1	1	#NULL!	1	1	0	1	1	1	1	0	1	1	2	1	0	0	0	#NULL!	#NULL!	#NULL!	5	5	5	2	5	2	5	2	5	25
438	2	2	1	180	60	0	0	30	0	0	0	0	255	30	0	30	28	1	1	1	#NULL!	1	1	1	1	1	1	1	1	1	1	2	1	1	1	1	#NULL!	#NULL!	#NULL!	5	5	5	4	5	4	5	4	5	75
288	2	3	1	60	0	0	0	0	30	0	0	60	255	60	0	0	42	2	1	1	#NULL!	1	2	1	2	1	1	1	0	1	1	1	1	0	1	1	#NULL!	#NULL!	#NULL!	5	5	5	1	5	1	5	1	5	0
240	2	2	1	120	30	0	0	30	0	0	0	120	255	60	30	0	36	2	1	1	#NULL!	1	3	0	1	2	1	1	0	1	1	2	1	0	0	1	#NULL!	#NULL!	#NULL!	4	4	4	1	5	1	5	1	5	0
299	2	2	1	240	0	60	30	60	0	0	0	0	255	120	30	0	33	1	1	1	#NULL!	1	1	0	1	1	1	1	1	1	1	1	0	0	0	1	#NULL!	#NULL!	#NULL!	5	4	5	1	2	2	5	1	5	8.33333
325	2	2	1	120	0	90	30	90	0	0	30	30	255	120	120	120	20	1	1	1	#NULL!	1	2	1	1	1	1	1	1	1	1	1	1	1	1	1	#NULL!	#NULL!	#NULL!	4	4	4	1	5	1	5	1	5	0
354	2	2	1	90	60	30	60	60	0	0	0	180	255	120	60	0	38	2	1	1	#NULL!	1	2	0	1	1	0	1	0	1	1	2	1	0	0	0	#NULL!	#NULL!	#NULL!	5	5	5	2	5	2	5	2	5	25
222	2	3	1	30	30	0	0	0	30	0	90	0	255	30	255	90	35	2	1	1	#NULL!	1	2	1	1	2	2	1	1	2	2	4	1	0	1	1	3	4	5	5	5	5	1	5	1	5	1	5	0
303	2	2	1	120	0	60	30	30	0	0	0	90	255	120	60	30	45	3	2	1	#NULL!	1	3	0	2	1	1	1	0	1	1	1	1	1	1	1	2	3	4	5	5	5	1	5	1	5	1	5	0
117	2	2	1	90	90	90	90	30	0	0	30	90	255	150	150	240	31	1	1	1	#NULL!	1	3	1	2	1	1	1	1	1	1	2	1	1	1	1	2	2	2	5	5	5	2	4	2	4	2	4	25
228	2	2	1	30	0	0	0	30	0	0	30	30	255	30	60	30	36	2	1	1	#NULL!	1	1	0	#NULL!	#NULL!	#NULL!	#NULL!	#NULL!	#NULL!	#NULL!	#NULL!	#NULL!	#NULL!	#NULL!	#NULL!	1	3	#NULL!	4	4	4	1	5	1	5	4	4	25
210	2	2	1	150	0	30	30	30	0	30	0	60	255	90	210	60	27	1	1	1	#NULL!	1	2	1	1	1	1	1	0	1	1	2	1	0	1	1	1	3	5	5	5	5	2	5	2	5	2	5	25
24	2	1	1	30	0	0	0	30	0	0	0	120	255	60	0	0	35	2	1	1	#NULL!	1	1	0	1	1	0	1	1	1	1	1	1	0	0	1	1	3	5	4	4	4	2	4	2	4	2	4	25
454	2	1	1	30	0	0	0	30	0	0	0	120	255	60	0	0	35	2	1	1	#NULL!	1	1	0	1	1	0	1	1	1	1	1	1	0	0	1	1	3	5	4	4	4	2	4	2	4	2	4	25
135	2	2	1	240	180	60	60	120	30	0	0	255	255	180	0	90	25	1	1	1	#NULL!	1	2	1	1	2	1	1	0	1	1	2	1	0	1	0	1	2	3	5	5	5	4	5	4	5	4	5	75
329	2	3	1	120	0	30	60	0	0	0	0	90	255	60	60	30	34	1	1	1	#NULL!	1	2	0	1	1	1	1	0	1	1	2	1	0	2	1	1	2	3	5	5	5	2	5	2	5	2	5	25
106	2	1	1	90	0	0	0	0	0	0	0	120	255	120	0	0	25	1	1	1	#NULL!	1	1	0	1	1	1	1	1	1	1	1	0	0	0	0	1	1	3	4	4	4	2	4	2	4	2	4	25
294	2	3	1	240	60	180	240	90	60	90	150	180	255	120	180	180	46	3	1	1	#NULL!	1	2	1	1	2	1	1	1	1	1	1	1	0	0	1	1	2	3	5	5	5	4	5	4	5	4	5	75
385	2	2	1	30	0	0	0	0	0	0	0	90	255	60	30	30	30	1	1	1	#NULL!	1	2	1	1	1	1	1	1	1	1	1	1	0	0	1	1	1	2	5	5	5	1	5	1	5	1	5	0
355	2	2	1	120	30	90	180	60	0	0	0	30	255	120	60	120	27	1	1	1	#NULL!	1	2	1	1	2	1	1	1	1	1	2	1	1	1	1	1	2	2	4	4	5	2	5	5	4	5	5	75
356	2	2	1	120	30	90	180	60	0	0	0	30	255	120	60	120	28	1	1	1	#NULL!	1	2	1	1	2	1	1	1	1	1	2	1	1	1	1	1	2	2	5	5	5	2	5	4	5	4	5	58.3333
342	2	2	1	180	0	0	30	0	0	0	0	120	255	30	0	0	29	1	1	1	#NULL!	1	3	0	1	1	0	1	0	1	0	2	0	0	0	1	1	1	1	4	4	5	1	5	1	4	1	5	0
1	2	2	1	120	60	0	30	30	0	0	0	0	255	120	0	30	32	1	1	1	#NULL!	1	1	1	1	1	1	1	1	1	1	2	0	1	0	0	1	1	1	5	5	5	4	5	4	5	4	5	75
431	2	2	1	120	60	0	30	30	0	0	0	0	255	120	0	30	32	1	1	1	#NULL!	1	1	1	1	1	1	1	1	1	1	2	0	1	0	0	1	1	1	5	5	5	4	5	4	5	4	5	75
133	2	2	1	0	60	60	90	90	0	0	0	255	255	210	210	210	30	1	1	1	1	0	1	#NULL!	1	1	1	1	1	1	1	2	1	0	1	0	#NULL!	#NULL!	#NULL!	5	5	5	2	4	1	5	2	5	16.6667
326	2	2	1	60	60	0	0	30	0	0	0	60	255	30	90	30	29	1	1	1	1	0	1	0	1	1	1	1	0	1	1	2	0	0	0	0	#NULL!	#NULL!	#NULL!	4	4	4	1	5	2	5	2	5	16.6667
136	2	2	1	240	240	60	0	240	60	0	0	120	255	60	0	30	50	3	1	1	#NULL!	0	2	0	2	1	0	0	0	0	1	1	1	1	1	0	#NULL!	#NULL!	#NULL!	1	1	1	5	1	5	1	5	1	100
378	2	3	1	90	0	60	30	30	30	0	30	90	255	60	60	30	41	2	1	1	3	0	3	1	1	1	1	1	0	1	1	4	1	1	2	2	#NULL!	#NULL!	#NULL!	2	2	2	3	3	3	3	3	3	50
50	2	3	1	60	90	0	90	60	0	30	30	60	255	30	0	0	41	2	1	1	2	0	1	#NULL!	1	1	1	1	0	1	1	3	1	0	0	0	#NULL!	3	5	4	4	4	4	4	4	4	4	5	75
480	2	3	1	60	90	0	90	60	0	30	30	60	255	30	0	0	41	2	1	1	2	0	1	#NULL!	1	1	1	1	0	1	1	3	1	0	0	0	#NULL!	3	5	4	4	4	4	4	4	4	4	5	75
4	2	2	1	180	150	0	30	30	0	0	0	0	255	30	0	30	26	1	1	1	#NULL!	0	1	0	1	1	1	1	0	1	1	2	0	0	1	0	6	#NULL!	#NULL!	1	2	5	3	4	3	4	3	4	50
434	2	2	1	180	150	0	30	30	0	0	0	0	255	30	0	30	26	1	1	1	#NULL!	0	1	0	1	1	1	1	0	1	1	2	0	0	1	0	6	#NULL!	#NULL!	1	2	5	3	4	3	4	3	4	50
335	2	2	1	150	0	0	0	0	30	0	0	60	255	30	120	30	42	2	1	1	1	0	3	0	1	2	1	1	0	1	1	3	1	1	1	1	2	3	4	5	5	5	1	5	1	5	1	5	0
375	2	2	1	90	0	0	60	60	0	0	0	0	255	30	0	60	33	1	2	1	1	0	2	0	2	2	1	1	0	1	0	2	0	0	1	1	2	2	4	5	5	5	1	5	1	4	1	5	0
341	2	2	1	120	0	0	0	120	30	0	0	60	255	60	0	30	35	2	1	1	3	0	1	0	1	1	1	1	1	1	1	2	0	0	0	1	2	3	3	4	4	4	3	4	4	4	4	4	66.6667
416	2	2	1	120	0	0	0	0	0	0	0	120	255	90	210	150	29	1	1	1	3	0	1	1	1	1	1	1	1	1	1	3	1	1	1	1	1	2	3	5	5	5	4	5	4	4	4	1	75
417	2	2	1	90	60	0	0	0	0	0	0	0	255	30	210	180	30	1	1	1	1	0	2	1	1	1	0	1	0	1	1	1	1	0	0	1	1	2	3	2	2	2	1	2	1	2	2	1	8.33333
95	2	2	1	30	30	60	60	30	30	0	0	60	255	30	30	0	20	1	1	1	2	0	#NULL!	0	1	1	1	1	1	1	1	3	1	0	1	0	1	2	3	4	4	4	4	4	4	4	4	4	75
331	2	2	1	240	0	0	30	60	30	30	30	60	255	30	60	60	39	2	1	1	#NULL!	3	1	0	1	1	0	1	0	1	1	2	1	0	0	1	3	3	3	5	5	5	4	5	4	5	4	5	75
146	2	2	1	180	30	0	0	60	30	0	0	60	255	60	30	30	30	1	1	1	#NULL!	3	1	1	#NULL!	#NULL!	#NULL!	#NULL!	#NULL!	#NULL!	#NULL!	#NULL!	#NULL!	#NULL!	#NULL!	#NULL!	2	3	5	4	4	4	5	4	5	4	4	4	91.6667
364	2	2	1	180	0	0	0	60	0	60	0	0	255	30	0	90	33	1	1	1	#NULL!	1	1	0	1	1	1	1	0	1	1	1	0	0	1	1	2	4	5	5	5	5	1	4	2	3	1	5	8.33333
361	2	3	1	120	0	30	0	30	0	0	0	0	255	60	60	90	34	1	1	1	#NULL!	1	2	1	1	1	0	1	0	1	1	1	1	0	0	1	2	3	4	4	4	4	1	5	1	5	1	5	0
308	2	3	1	90	60	120	120	180	0	0	30	0	255	60	120	210	40	2	1	1	#NULL!	1	2	0	2	1	1	1	0	1	1	3	0	1	1	1	2	3	4	4	4	4	4	4	4	5	4	5	75
221	2	2	1	150	0	0	0	60	30	0	0	0	255	60	0	60	32	1	1	1	#NULL!	1	2	1	1	1	0	1	0	1	1	2	0	0	0	1	2	3	4	4	4	4	2	4	2	4	2	2	25
227	2	3	1	120	30	210	60	60	90	60	30	0	255	60	210	240	31	1	1	1	#NULL!	1	1	1	1	1	0	0	0	1	0	1	0	0	1	1	1	2	7	4	4	5	1	5	1	5	1	5	0
239	2	3	1	120	30	210	60	60	90	60	30	0	255	60	210	240	31	1	1	1	#NULL!	1	1	1	1	1	0	0	0	1	0	1	0	0	1	1	1	2	7	4	4	5	1	5	1	5	1	5	0
344	2	2	1	180	60	0	0	0	0	0	0	30	255	90	0	0	33	1	1	1	#NULL!	1	2	0	1	1	1	1	0	1	0	1	0	0	0	1	1	3	5	4	4	4	2	4	2	4	2	4	25
305	2	2	1	30	0	0	0	30	0	0	0	30	255	60	30	0	38	2	1	1	#NULL!	1	2	1	1	1	1	1	1	1	1	1	1	1	1	1	1	2	3	4	4	4	1	5	1	5	1	5	0
373	2	2	1	60	0	0	0	90	30	0	0	90	255	30	0	30	36	2	1	1	#NULL!	1	2	0	1	1	1	1	0	1	1	1	0	0	0	0	#NULL!	#NULL!	#NULL!	4	3	5	1	5	1	5	1	5	0
362	2	2	1	30	60	0	0	0	0	0	0	30	255	30	90	0	38	2	1	1	1	0	1	0	1	1	1	1	0	1	1	1	0	0	0	1	#NULL!	#NULL!	#NULL!	5	3	3	1	5	3	3	3	3	33.3333
163	2	2	1	180	60	30	0	0	0	0	0	120	255	60	60	60	60	4	1	1	1	0	3	0	3	2	3	2	2	3	2	4	2	1	3	1	#NULL!	#NULL!	#NULL!	4	4	4	1	5	1	5	1	5	0
314	2	3	1	120	60	120	90	30	0	0	0	30	255	30	30	30	36	2	1	1	3	0	2	1	1	1	1	1	0	1	1	1	1	0	1	1	#NULL!	#NULL!	#NULL!	4	4	4	2	2	2	2	2	4	25
173	2	3	1	30	0	180	0	30	30	30	0	0	255	30	30	120	48	3	1	1	1	0	3	1	1	3	1	1	1	2	2	4	2	1	3	1	#NULL!	#NULL!	#NULL!	1	1	1	5	1	5	1	5	1	100
250	2	2	1	60	30	0	0	30	30	0	0	60	255	30	30	30	#NULL!	#NULL!	1	1	1	0	3	1	1	2	1	1	0	1	1	5	1	0	1	1	#NULL!	#NULL!	#NULL!	5	5	5	1	5	1	5	1	5	0
328	2	2	1	60	0	0	0	30	30	0	0	60	255	60	30	30	36	2	1	1	1	0	1	0	1	1	1	1	0	1	1	2	0	0	1	0	#NULL!	#NULL!	#NULL!	5	3	5	1	5	3	3	1	5	16.6667
152	2	3	1	120	60	30	30	90	30	60	120	90	255	60	60	60	45	3	1	1	2	0	2	1	1	1	1	1	1	1	1	1	1	0	0	1	#NULL!	#NULL!	#NULL!	4	4	3	3	3	3	3	3	3	50
209	2	2	1	60	0	60	0	30	0	0	0	0	255	60	0	30	36	2	1	1	1	0	2	0	1	1	1	1	0	1	1	2	0	0	1	1	#NULL!	#NULL!	#NULL!	4	4	4	4	4	4	4	4	4	75
249	2	2	1	210	60	0	0	60	30	0	0	0	255	0	150	30	40	2	1	1	1	0	#NULL!	0	#NULL!	#NULL!	#NULL!	#NULL!	#NULL!	#NULL!	#NULL!	#NULL!	#NULL!	#NULL!	#NULL!	#NULL!	#NULL!	#NULL!	#NULL!	2	2	2	2	2	4	4	4	4	58.3333
317	2	3	1	240	0	0	0	30	0	0	0	150	255	0	240	30	38	2	1	1	1	0	1	0	1	1	0	0	0	1	1	1	0	0	1	0	#NULL!	#NULL!	#NULL!	4	4	4	2	4	2	4	2	4	25
327	2	2	1	60	0	0	0	30	30	0	0	60	255	60	30	30	36	2	1	1	1	0	1	0	1	1	1	1	0	1	1	2	0	0	1	0	#NULL!	#NULL!	#NULL!	5	3	5	1	5	3	3	1	5	16.6667
148	2	2	1	120	0	0	0	30	0	0	0	120	255	30	120	120	41	2	1	1	1	0	#NULL!	0	2	1	0	1	0	1	0	1	0	0	1	0	#NULL!	#NULL!	#NULL!	4	3	2	2	4	4	4	4	2	58.3333
318	2	3	1	240	0	0	0	60	0	0	0	0	255	0	0	60	31	1	1	1	3	0	1	0	1	1	0	0	0	1	0	2	0	0	0	0	#NULL!	#NULL!	#NULL!	4	3	1	1	5	5	1	4	2	58.3333
230	2	2	1	60	0	0	60	120	0	0	60	120	255	60	60	60	40	2	1	1	1	0	1	0	1	1	0	0	0	1	0	1	0	0	0	0	#NULL!	#NULL!	#NULL!	4	4	4	2	4	3	3	3	3	41.6667
313	2	3	1	30	30	90	0	30	0	0	0	150	255	60	255	30	48	3	1	1	#NULL!	0	1	0	1	1	0	0	0	1	1	1	0	0	0	0	#NULL!	2	2	5	5	5	4	5	5	5	5	5	91.6667
295	2	2	1	120	60	30	0	0	30	60	240	0	255	120	30	240	40	2	1	1	1	0	2	1	1	2	1	1	1	1	1	1	1	0	0	0	5	4	3	4	4	2	2	2	2	4	2	4	25
363	2	2	1	240	0	0	0	0	0	0	0	0	255	180	60	30	28	1	1	1	1	0	3	0	1	1	1	1	0	1	1	1	0	0	0	1	4	6	#NULL!	5	1	3	2	5	4	5	4	5	58.3333
359	2	3	1	90	30	0	0	30	30	0	0	0	255	30	30	60	35	2	1	1	2	0	2	1	1	2	0	1	0	1	1	2	0	#NULL!	0	1	3	3	5	5	5	5	2	5	2	5	1	4	16.6667
360	2	2	1	120	0	0	0	0	0	0	0	30	255	120	60	60	41	2	1	1	2	0	1	0	1	1	0	1	0	1	1	1	0	0	1	0	3	4	5	4	4	4	2	4	4	4	2	4	41.6667
370	2	2	1	90	0	0	0	30	0	0	0	30	255	30	0	0	45	3	1	1	2	0	1	0	1	1	1	1	0	1	1	2	0	0	0	0	3	3	4	4	4	4	4	5	4	4	4	4	75
103	2	2	1	90	30	30	90	120	0	0	30	60	255	60	120	60	32	1	1	1	2	0	2	0	1	1	1	1	1	1	0	3	0	0	0	0	2	4	6	4	4	4	4	4	4	4	4	4	75
332	2	2	1	180	90	0	0	0	30	0	0	60	255	60	180	120	37	2	1	1	2	0	2	0	1	1	1	1	0	1	1	2	1	0	0	0	2	3	6	4	4	4	2	4	1	4	1	4	8.33333
304	2	2	1	120	0	30	30	150	0	30	0	0	255	90	120	30	45	3	1	1	1	0	1	0	1	1	1	1	0	1	1	3	1	0	0	1	2	4	5	4	4	4	2	4	2	4	2	4	25
350	2	3	1	180	0	0	0	30	0	0	0	60	255	60	30	60	31	1	1	1	1	0	1	1	1	1	1	1	0	1	1	3	0	0	0	1	2	3	4	5	5	5	1	5	3	3	1	5	16.6667
149	2	2	1	180	0	0	0	0	0	0	0	90	255	0	30	0	35	2	1	1	1	0	#NULL!	0	1	1	0	1	0	1	0	2	1	0	0	1	2	3	4	5	5	5	4	5	4	5	1	5	50
262	2	3	1	120	0	60	0	60	0	90	120	60	255	60	240	120	45	3	1	1	2	0	3	1	1	1	1	1	1	1	1	1	1	1	1	1	2	3	4	5	5	5	2	5	2	5	2	5	25
306	2	2	1	120	30	0	0	60	0	0	0	30	255	0	0	60	23	1	1	1	2	0	1	1	1	1	1	1	0	1	1	2	0	0	0	0	2	3	4	4	4	4	4	4	4	4	4	4	75
338	2	2	1	90	0	0	0	60	0	0	0	120	255	30	30	0	27	1	1	1	2	0	2	0	1	1	1	1	0	1	1	2	0	0	1	0	2	3	4	4	5	5	4	5	4	5	4	5	75
302	2	2	1	60	180	0	0	60	30	0	0	60	255	30	30	120	68	4	1	1	2	0	2	1	2	1	1	1	0	1	1	2	0	0	1	0	2	3	4	4	4	3	2	4	3	4	4	4	50
281	2	3	1	240	180	240	0	240	30	30	60	120	255	180	120	240	39	2	1	1	3	0	2	0	1	1	1	1	0	1	1	2	0	0	0	1	2	3	4	4	4	4	1	3	5	5	4	2	58.3333
144	2	2	1	90	0	0	0	30	0	0	0	0	255	0	60	30	32	1	1	1	1	0	2	1	1	1	1	1	0	1	0	1	0	0	0	0	2	3	4	3	3	3	1	4	1	3	3	4	16.6667
147	2	2	1	120	0	0	30	0	0	0	0	60	255	0	0	0	35	2	1	1	1	0	1	0	1	1	0	1	0	1	0	2	1	0	0	1	1	5	6	5	5	5	4	5	4	5	1	5	50
231	2	2	1	60	0	0	60	60	0	0	60	60	255	0	60	0	40	2	1	1	1	0	1	0	1	1	0	0	0	1	0	1	0	0	0	0	1	3	6	4	4	4	2	3	3	3	3	3	41.6667
140	2	2	1	60	90	0	0	30	0	0	0	60	255	30	120	60	29	1	1	1	2	0	#NULL!	0	#NULL!	#NULL!	#NULL!	#NULL!	#NULL!	#NULL!	#NULL!	#NULL!	#NULL!	#NULL!	#NULL!	#NULL!	1	3	5	3	3	2	1	5	1	5	1	5	0
171	2	3	1	30	30	240	0	60	0	0	30	60	255	30	0	0	42	2	1	1	1	0	2	1	1	1	1	1	1	1	1	1	1	1	0	0	1	2	5	5	5	5	2	2	4	4	4	4	58.3333
213	2	2	1	30	30	0	0	30	30	0	0	0	255	30	30	30	38	2	1	1	1	0	2	1	1	1	0	1	0	1	1	2	0	0	0	0	1	3	5	4	4	2	1	2	2	4	2	2	16.6667
212	2	2	1	60	60	0	0	0	30	0	0	0	255	0	30	30	38	2	1	1	1	0	2	1	1	1	0	1	0	1	1	2	0	0	0	0	1	3	5	4	4	2	1	5	2	2	2	2	16.6667
291	2	2	1	120	90	30	60	30	30	30	60	60	255	60	30	60	41	2	1	1	2	0	4	1	2	4	1	1	1	1	4	1	1	1	2	1	1	1	5	4	4	4	2	4	2	4	2	4	25
340	2	2	1	120	30	0	0	30	0	0	0	30	255	120	120	0	30	1	1	1	1	0	2	1	1	1	0	1	0	1	1	1	0	0	0	1	1	2	4	4	4	4	3	2	2	3	2	3	33.3333
142	2	2	1	150	0	0	0	0	0	0	0	60	255	30	60	90	29	1	1	1	2	0	#NULL!	0	#NULL!	#NULL!	#NULL!	#NULL!	#NULL!	#NULL!	#NULL!	#NULL!	#NULL!	#NULL!	#NULL!	#NULL!	1	3	4	3	3	2	1	5	1	5	1	5	0
371	2	3	1	120	90	0	0	0	30	0	0	120	255	60	30	30	37	2	1	1	2	0	1	0	1	1	1	1	1	1	1	1	0	0	0	0	1	3	4	5	5	5	1	5	2	5	4	5	33.3333
64	2	3	1	60	0	0	0	90	30	30	30	60	255	30	120	60	38	2	1	1	2	0	2	1	1	1	1	1	1	1	1	1	1	1	1	1	1	2	3	1	1	1	2	2	2	1	1	1	16.6667
287	2	2	1	240	30	120	0	30	60	30	0	150	255	30	60	60	50	3	1	1	1	0	3	1	1	1	0	0	0	0	0	3	1	0	1	0	1	2	3	5	5	5	1	5	2	5	2	5	16.6667
343	2	3	1	120	30	30	60	120	0	0	60	60	255	60	120	60	43	2	1	1	1	0	1	0	1	2	1	1	0	1	1	3	0	0	0	2	1	2	3	5	5	5	2	5	2	5	4	5	41.6667
369	2	3	1	90	30	30	60	0	0	0	60	60	255	60	60	120	42	2	1	1	1	0	1	0	1	2	1	1	0	1	1	1	0	0	2	1	1	2	3	4	4	2	2	4	4	3	3	4	50
345	2	2	1	60	0	0	0	0	30	0	0	120	255	120	0	0	38	2	1	1	1	0	1	0	1	1	0	0	0	0	0	1	0	0	0	0	1	2	3	1	1	1	5	1	5	1	5	1	100
367	2	3	1	120	60	30	60	60	0	0	0	90	255	60	120	60	37	2	1	1	2	0	2	1	1	1	1	1	1	1	1	4	1	1	0	1	1	1	2	4	4	4	2	5	2	5	2	5	25
386	2	2	1	30	30	0	0	0	0	0	0	60	255	120	90	60	32	1	1	1	2	0	1	1	1	1	1	1	1	1	1	1	1	0	0	1	1	1	2	5	5	5	2	5	2	5	2	5	25
28	2	3	1	60	30	0	0	0	0	0	0	0	255	0	60	0	36	2	1	1	1	0	2	1	1	1	1	1	0	1	0	2	0	0	0	1	1	2	2	5	3	3	5	5	5	5	5	5	100
458	2	3	1	60	30	0	0	0	0	0	0	0	255	0	60	0	36	2	1	1	1	0	2	1	1	1	1	1	0	1	0	2	0	0	0	1	1	2	2	5	3	3	5	5	5	5	5	5	100
26	2	2	1	60	30	0	0	30	0	0	0	90	255	30	30	30	33	1	1	1	1	0	2	1	2	2	0	1	1	1	1	2	0	0	0	0	1	2	2	5	5	5	4	4	4	4	2	4	58.3333
456	2	2	1	60	30	0	0	30	0	0	0	90	255	30	30	30	33	1	1	1	1	0	2	1	2	2	0	1	1	1	1	2	0	0	0	0	1	2	2	5	5	5	4	4	4	4	2	4	58.3333
379	2	2	1	30	0	0	0	0	0	0	0	0	255	0	0	0	31	1	1	1	2	0	2	1	1	1	1	0	0	1	0	0	0	0	0	1	1	1	1	5	5	5	1	5	1	5	1	5	0
382	2	2	1	30	0	0	0	0	0	0	0	90	255	30	0	0	30	1	1	1	3	0	1	0	1	1	1	1	1	1	0	0	0	0	0	1	1	1	1	5	5	5	1	5	1	5	1	5	0
32	2	3	1	60	0	60	60	120	0	60	30	180	255	60	120	120	#NULL!	#NULL!	1	1	2	0	1	0	1	1	1	1	0	1	1	3	1	0	1	0	#NULL!	#NULL!	#NULL!	5	5	5	1	5	1	5	1	5	0
462	2	3	1	60	0	60	60	120	0	60	30	180	255	60	120	120	#NULL!	#NULL!	1	1	2	0	1	0	1	1	1	1	0	1	1	3	1	0	1	0	#NULL!	#NULL!	#NULL!	5	5	5	1	5	1	5	1	5	0
42	2	2	1	60	60	0	0	0	0	0	0	60	255	60	0	30	35	2	1	1	#NULL!	2	#NULL!	#NULL!	1	1	1	1	0	1	1	2	1	0	0	1	#NULL!	#NULL!	#NULL!	4	4	4	5	5	5	5	5	5	100
472	2	2	1	60	60	0	0	0	0	0	0	60	255	60	0	30	35	2	1	1	#NULL!	2	#NULL!	#NULL!	1	1	1	1	0	1	1	2	1	0	0	1	#NULL!	#NULL!	#NULL!	4	4	4	5	5	5	5	5	5	100
408	2	3	4	120	90	30	60	30	0	0	30	30	255	30	0	60	#NULL!	#NULL!	#NULL!	#NULL!	#NULL!	0	3	1	1	1	1	1	0	1	1	3	0	1	0	0	#NULL!	#NULL!	#NULL!	3	3	3	3	3	3	3	3	3	50
[truncated: 45 more columns]
